# Supplementary material for: A transcriptome multi-tissue analysis identifies biological pathways and genes associated with variations in feed efficiency of growing pigs
Source: BMC Genomics. 2017 Mar 21;18:244. doi: 10.1186/s12864-017-3639-0 (PMC5361837; doi:10.1186/s12864-017-3639-0)
Supplement: Supplementary file 2 — Lists of genes differentially expressed between pigs from the low or high RFI lines in muscle, liver and two adipose tissues. (XLSX 366 kb) [file 12864_2017_3639_MOESM2_ESM.xlsx]

## Sheet: Feuil1
Additional file 2. Lists of genes differentially expressed between pigs from the low or high RFI lines in muscle, liver and two adipose tissues
Genes are listed by their official gene symbol. The number (Nb) of corresponding molecular probes, fold-change (FC) in expression levels (low to high RFI lines), together with P-values (P: raw P-value; BH: Benjamin-Hochberg correction)are indicated tissue by tissue.
Gene Symbol	Nb probes	P value_line		FC		Gene Symbol	Nb probes	P value_line		FC		Gene Symbol	Nb probes	P value_line		FC		Gene Symbol	Nb probes	P value_line		FC
		P	P-BH	low/high RFI				P	P-BH	low/high RFI				P	P-BH	low/high RFI				P	P-BH	low/high RFI
Muscle		Underexpressed in low RFI pigs				Liver		Underexpressed in low RFI pigs				PRAT		Underexpressed in low RFI pigs				SCAT		Underexpressed in low RFI pigs
AACS	1	1.49878e-05	0.000754245	0.694707		ABCA4	1	0.00719391	0.116559	0.835318		ABCA9	1	0.00103086	0.0420975	0.805611		AATK	1	0.00870613	0.243665	0.808118
ABCA1	4	0.00367749	0.0102227	0.761683		ABCG2	1	0.00866435	0.130643	0.840851		ACAD10	1	0.00297978	0.0836927	0.861053		ABCA9	1	6.36734e-05	0.0201824	0.744508
ABHD5	1	1.22785e-05	0.000659291	0.81765		ABI2	2	0.00280657	0.00239099	0.863773		ACBD5	1	4.38389e-05	0.00496564	0.847775		ACSBG1	1	0.00483328	0.183876	0.883074
ABI2	1	0.00259357	0.0222679	0.908491		ACADSB	2	0.00597042	0.0384448	0.873052		ACER3	2	0.000541122	0.00847605	0.796525		ADAM19	1	0.00614466	0.206519	0.892712
ABI3	1	1.73256e-05	0.000827309	0.698936		ACBD5	1	0.0037805	0.0770088	0.8606		ACR	2	0.00570069	0.033803	0.850392		ADAMTS8	1	0.00678233	0.216438	0.787943
ABLIM1	1	0.00175641	0.0172942	0.873463		ACER3	2	0.0017998	0.00922316	0.842018		ACTR1A	1	0.00893518	0.159628	0.899716		AGTR1	2	0.00342117	0.148039	0.795367
ABR	1	0.000282813	0.0052556	0.775099		ACOT13	1	0.00234055	0.0573738	0.796706		ADD1	1	0.00480465	0.111133	0.856269		ALCAM	1	0.00726171	0.222573	0.887968
ACACB	1	5.35348e-06	0.000374331	0.766752		ACOX1	1	0.000661279	0.0240916	0.86265		AGTPBP1	1	0.000761706	0.0343616	0.8956		ALDH1L1	1	0.0022872	0.125485	0.807306
ACAD8	1	0.00101825	0.0121206	0.858786		ACSL3	5	9.56128e-05	0.000141188	0.804022		AGXT2	2	0.00742	0.130166	0.418423		ALPK1	2	0.00847251	0.165547	0.882124
ACOT8	1	0.00395848	0.0294914	0.900352		ACTR3	1	0.0022289	0.0556912	0.902985		ALPK1	2	0.0026921	0.0723557	0.876473		AQP1	1	0.00684849	0.217421	0.707569
ACP5	2	0.00239695	0.013192	0.681768		ADAM17	1	0.0067945	0.112636	0.882608		ANAPC7	2	0.00878815	0.104513	0.889173		ARHGEF10L	1	0.00558905	0.197552	0.806879
ACTR1A	1	0.000335077	0.00589627	0.835591		ADAM28	1	0.000135289	0.00768537	0.735176		ANGPT2	2	0.000177586	0.00924164	0.801517		ARHGEF7	1	0.00658245	0.213918	0.902233
ACTR3	5	0.00403058	0.00157756	0.903075		ADAMTS5	1	0.00107253	0.0335373	0.750875		ANXA6	1	2.75585e-05	0.00361216	0.889242		ARRB2	1	0.00689718	0.218263	0.841861
ADAM17	1	6.80848e-06	0.000439517	0.832556		ADD3	3	0.00242439	0.0254062	0.85798		AP5Z1	1	0.00595531	0.126148	0.892921		ASAP3	1	0.0072695	0.222636	0.83796
ADAM19	2	0.0097998	0.00820887	0.86722		Adrbk2	1	0.00348125	0.0736032	0.844654		APBB1	1	0.000353387	0.0206099	0.865453		ATP9A	1	0.00829033	0.239241	0.861256
ADAM23	2	0.00254675	0.000467824	0.762905		AGTR1	3	0.00604719	0.0497803	0.830673		ARHGEF2	1	0.00417104	0.102244	0.89474		ATRN	1	0.000193045	0.0358752	0.8905
ADAMTS10	1	0.00539636	0.0362336	0.841558		AIF1	2	0.00808343	0.0971724	0.858106		ARHGEF7	1	0.00506715	0.115133	0.838212		AURKB	1	0.00189083	0.115857	0.79618
ADAMTS5	1	0.00392867	0.0293264	0.854448		AIRE	1	0.00949697	0.138451	0.897114		ARMC9	1	0.00304233	0.0847188	0.90372		AVPR1A	2	0.00469653	0.172406	0.871331
ADAMTS6	1	0.000374071	0.00634908	0.874538		AKAP5	1	0.00109567	0.0339877	0.737267		ARNTL	1	0.0066063	0.133973	0.802361		B3GALT2	1	6.16025e-05	0.0200141	0.834905
ADAMTS9	1	0.00725694	0.0440713	0.882701		ALG9	1	0.00093674	0.0306875	0.884985		ASAP2	1	0.00994838	0.17077	0.883073		B3GALT4	1	0.00200057	0.118202	0.883984
ADD3	4	0.00584091	0.00764579	0.895861		ALOX5AP	6	2.83465e-05	0.000341823	0.701537		ASAP3	1	0.00370933	0.094763	0.830484		BDKRB2	1	0.0049952	0.186719	0.814136
ADM	3	0.000828641	0.00957149	0.792006		ANAPC7	4	0.00405217	0.0103816	0.888197		ASTN2	1	0.000112401	0.00934031	0.63304		BECN1	2	0.00353012	0.144376	0.895711
ADM5	1	0.00770936	0.0459241	0.843451		ANK1	2	1.5489e-06	0.000284153	0.427048		ATL2	1	0.00175269	0.0598487	0.900631		BLCAP	1	0.00129643	0.0970747	0.69458
ADPGK	1	0.00011415	0.00293217	0.88526		ANKS1A	1	0.00340967	0.0728286	0.825803		ATL3	1	6.56914e-05	0.00657638	0.865092		BST1	2	0.0093071	0.218977	0.80949
AGTR1	1	0.00826047	0.0481493	0.862289		ANO10	1	0.00343611	0.0732081	0.797653		ATP5O	1	0.00368635	0.0944289	0.860538		BTBD9	1	0.00680854	0.216867	0.872469
AHCYL2	2	0.00934805	0.0347606	0.884804		ANO6	2	0.00104178	0.0205268	0.750668		ATP6V1G1	2	0.00661169	0.105355	0.904642		C10orf128	2	0.00486103	0.114228	0.873619
AHR	1	0.00918449	0.0514893	0.882875		ANXA5	2	0.00783268	0.118186	0.697501		AURKB	1	0.00794842	0.150163	0.830407		C11orf10	1	0.00212485	0.121964	0.897897
AI414108	1	0.00838422	0.0485504	0.843562		APCS	2	0.000441232	0.0180294	0.530168		AVPR1A	3	0.00924683	0.137393	0.842434		C14orf37	1	0.00842562	0.241412	0.871417
AIF1	7	0.00983796	0.025279	0.774895		ARHGEF10L	1	2.80267e-05	0.00246085	0.765247		B3GALT2	1	0.00898683	0.160296	0.882915		C17orf65	1	0.00606444	0.205595	0.897336
AIG1	1	0.00966258	0.0532771	0.851626		ARHGEF7	1	0.000483915	0.0192839	0.81492		B3GALT4	1	0.00162257	0.0568823	0.857427		C17orf85	1	0.0033779	0.154475	0.873429
AK3	2	0.0075965	0.0445075	0.889428		ARSG	1	3.49673e-07	0.000125677	0.714943		B3GNT5	1	0.00694603	0.138637	0.872472		C1orf55	2	0.00580483	0.0816163	0.895365
AKAP2	2	0.00930494	0.0260915	0.902951		ASH1L	1	0.00373428	0.0766522	0.896914		BCAS3	1	0.00240003	0.0731749	0.903266		C1QTNF5	1	0.00817701	0.2372	0.851015
AKAP4	1	1.18947e-05	0.000650849	0.711343		ASPG	1	0.00730026	0.117366	0.815426		BCO2	1	0.00657223	0.133766	0.767835		C1QTNF7	2	0.00750135	0.213918	0.829375
AKR1B1	2	0.00724738	0.021609	0.893506		ATP1B3	1	1.38818e-05	0.00158184	0.687527		BECN1	1	0.00157334	0.0561098	0.868033		C4orf33	1	0.0042201	0.170496	0.796364
ALCAM	1	0.000936044	0.0114912	0.842289		ATP2A3	1	0.00222366	0.055663	0.800414		BLCAP	2	0.00440034	0.000684682	0.850926		C6orf62	1	0.00056261	0.0626699	0.872414
ALPK1	1	0.000858895	0.0108453	0.826894		ATP5O	1	0.00392796	0.0788524	0.896333		BMP1	2	0.00653131	0.111307	0.893464		CACNB3	1	0.00402661	0.166135	0.888551
AMBN	1	0.000519881	0.00784304	0.664589		ATP6V1G1	2	0.00444748	0.0125812	0.89357		BRCA1	1	0.000642332	0.0304346	0.879891		CACUL1	1	0.00922745	0.25	0.858283
AMMECR1	1	0.00716386	0.0437317	0.861647		ATP7A	1	0.000227589	0.0112527	0.780557		BST1	1	0.00816148	0.15241	0.792015		CAPNS1	1	0.00594672	0.202923	0.641611
AMPD2	1	0.00116247	0.0131732	0.830792		B3GNTL1	1	0.00018513	0.00969182	0.849638		BST2	1	0.00110796	0.0443601	0.756853		CASD1	1	0.00196716	0.117187	0.844223
ANAPC16	2	0.000587712	0.00236724	0.880479		BANK1	1	0.0045097	0.086534	0.866061		BTBD9	2	0.00299939	0.0199835	0.887141		CCDC122	1	0.00567768	0.198882	0.904549
ANAPC7	2	0.00706311	0.0375502	0.875974		BCAS1	2	0.00938015	0.00849195	0.878312		BUB3	1	0.00696852	0.138868	0.843912		CCL14	1	0.00211481	0.121608	0.766961
ANG	1	0.00042494	0.00687369	0.869066		BCAT1	1	0.00583784	0.102688	0.858465		BVES	1	0.0021238	0.0673365	0.908283		CCL15	1	0.00123973	0.0945066	0.764534
ANGPTL2	3	0.00379865	0.0251847	0.828627		BCL11A	1	0.000832442	0.0283386	0.88198		C10orf76	1	0.00815596	0.15241	0.890717		CCL21	3	0.00403119	0.125485	0.633317
ANGPTL4	2	0.00921118	0.0430708	0.812726		BCL3	1	0.00725871	0.116997	0.791549		C10orf88	1	9.91012e-05	0.00862995	0.791068		CCL8	2	0.000784243	0.0689099	0.656304
ANKHD1-EIF4EBP3	1	0.000131602	0.00321061	0.79712		BIN1	4	0.000880856	0.0187753	0.852478		C12orf52	1	2.15664e-05	0.00295894	0.853387		CD40	4	0.00477583	0.0491082	0.821061
ANKRD32	1	0.00016634	0.00372101	0.829254		BLCAP	1	7.47187e-06	0.00103342	0.749251		C14orf166	2	0.00502592	0.0623969	0.887454		CD5	1	0.0043588	0.172691	0.828784
ANKRD33B	1	0.00444214	0.0317808	0.772984		BMP5	1	0.00722713	0.116829	0.876208		C15orf23	1	0.00672744	0.135766	0.894752		CDH11	3	0.00890779	0.172142	0.85055
ANO10	1	0.00382221	0.0288296	0.861744		BNIP3L	1	0.00181323	0.0490426	0.85502		C17orf65	1	0.00533134	0.118639	0.903879		CDH23	1	0.00282513	0.140276	0.824943
ANXA1	9	0.00844049	0.0030631	0.855738		BST1	2	3.10387e-05	0.000121189	0.680009		C1orf50	1	0.0090105	0.160522	0.857005		CDKL1	1	0.000914867	0.0835248	0.88113
ANXA2	3	0.000106823	0.000499387	0.742714		BST2	1	0.00780061	0.122427	0.71556		C1orf55	2	3.74415e-06	0.000268894	0.840311		CFD	2	0.00868306	0.220237	0.855391
ANXA4	2	0.00216594	0.00350426	0.872837		BTG3	5	0.00981156	0.0363876	0.845814		C1QTNF5	1	0.00428656	0.104139	0.882221		CHODL	1	0.00678399	0.216438	0.748982
ANXA5	2	2.85212e-05	0.000345627	0.838754		C10orf128	3	0.000201497	0.00205363	0.864619		C4orf33	2	0.00291132	0.0115169	0.791144		CHSY3	1	0.0055458	0.197275	0.825969
APITD1	1	0.00486285	0.0338928	0.859666		C10orf76	1	0.00437402	0.0852432	0.899285		C7	1	0.00286586	0.0823735	0.804167		CLDN7	3	0.00986424	0.047166	0.809382
APP	1	0.0067389	0.0419623	0.861126		C10orf88	1	0.00414208	0.0819624	0.865779		C8orf76	1	0.000807175	0.0357992	0.841201		CLSTN1	2	0.00768804	0.226172	0.902535
AQP1	1	0.00896659	0.0505555	0.744698		C1orf21	2	0.0066316	0.00180372	0.878206		CA4	2	3.00399e-06	0.000724498	0.561427		COL15A1	3	0.00785599	0.0840456	0.841167
AQP3	4	0.00451116	0.00433622	0.781639		C1orf50	1	0.0013216	0.0387756	0.838857		CACNB3	1	1.01292e-07	6.54829e-05	0.825857		COL21A1	1	0.00142118	0.100409	0.746551
AQP4	3	0.000662067	0.00237886	0.658071		C1orf55	2	4.2168e-06	0.00050306	0.80618		CACUL1	1	0.00112408	0.0445453	0.840511		COL4A1	1	0.00793866	0.23271	0.870603
ARHGAP11A	2	0.00442029	0.0170434	0.885425		C1QA	1	0.002381	0.0578294	0.837787		CALCB	1	0.00217301	0.068329	0.754523		COLEC12	1	0.0094012	0.25233	0.823049
ARHGAP36	1	0.000447894	0.00711569	0.590665		C22orf25	2	0.00608074	0.0429529	0.880156		CANX	1	0.00855932	0.155527	0.883723		CRISPLD1	2	0.00993073	0.256087	0.838819
ARHGEF2	1	0.000178271	0.00389441	0.832354		C4orf33	2	2.9983e-05	0.00151183	0.791845		CAPNS1	1	1.93654e-07	9.98155e-05	0.571127		CRYZL1	1	0.00145719	0.101787	0.835567
ARHGEF7	1	0.00325252	0.0257637	0.88781		C5orf56	1	0.00702779	0.114813	0.887877		CASD1	1	0.00053568	0.0270621	0.841662		CSE1L	1	4.75341e-05	0.0174617	0.888282
ARID5B	2	0.00244258	0.0202269	0.863301		C6orf62	1	0.000481496	0.019249	0.8603		CASQ2	1	0.00945539	0.165132	0.853358		CSRP2	2	0.000372016	0.0487464	0.792216
ARL4C	1	0.000568002	0.00831077	0.703944		C8A	1	1.09261e-08	8.33481e-06	0.387494		CBLB	1	0.00846027	0.155066	0.864981		CTNNBL1	2	0.000237089	0.0310355	0.883803
ARPC1A	1	0.000573555	0.00835654	0.889269		C8orf76	1	0.000938409	0.0306914	0.906115		CCDC37	1	0.00181812	0.0612602	0.883423		CTSC	5	0.00495102	0.0237067	0.827025
ARPC1B	4	0.00472447	0.00449129	0.887043		C9orf123	4	0.00360751	0.00575887	0.893251		CD2AP	1	0.00215388	0.0678744	0.901643		CWC15	1	0.0082362	0.238147	0.855591
ARPP21	1	0.00964949	0.0532475	0.832823		CA11	1	0.00355824	0.0745117	0.821621		CD40	5	0.00378685	0.0191986	0.875127		CXCR6	1	0.00798985	0.233702	0.816485
ARRB2	1	4.52843e-05	0.00158804	0.794166		CA12	1	0.0023446	0.0573742	0.606537		CD5	1	0.0039485	0.0983052	0.837867		CYB5B	1	0.00542838	0.194775	0.746208
ARSA	1	0.00243286	0.0213235	0.848241		CAMK2D	1	0.00209596	0.0536229	0.867676		CDC27	1	0.00569345	0.123316	0.89198		CYBASC3	1	0.000697263	0.0706083	0.750846
ASAP3	1	0.00286854	0.0237398	0.843241		CAMK2N1	2	0.000178705	0.00884685	0.681171		CDC45	2	0.00699794	0.125021	0.904863		CYBB	3	0.00851245	0.216438	0.858065
ASTN2	1	3.10716e-07	5.42405e-05	0.691795		CAPNS1	1	2.61996e-05	0.00236549	0.600815		CDCA7	1	0.00194112	0.0636934	0.806555		CYP7B1	1	0.00310562	0.147477	0.819844
ATG16L2	1	0.00315514	0.0252798	0.880002		CASK	1	0.00729371	0.117311	0.894197		CDH23	1	0.000108129	0.00917907	0.744281		DIAPH3	1	0.000195363	0.0359274	0.723943
ATP1B1	1	0.00867314	0.0495822	0.866551		CBX4	1	0.00791016	0.123403	0.835791		CEACAM1	1	0.0046522	0.108995	0.695479		DNAH11	1	0.000966953	0.0840456	0.832206
ATP1B3	1	0.000231052	0.00462533	0.82106		CCDC162P	1	0.00393682	0.0789455	0.814539		CEL	1	0.000488648	0.0255315	0.691731		DOCK4	1	0.00930957	0.251352	0.89269
ATP6AP2	1	0.00210474	0.0195092	0.875097		CCDC22	1	0.00196708	0.0514861	0.89087		CELSR2	1	0.00462529	0.108632	0.804207		DOPEY1	1	0.00988478	0.258145	0.903689
ATP6V0D1	1	0.000126002	0.00312261	0.843004		CCL14	1	3.96553e-08	2.31605e-05	0.640406		CETN2	1	0.00183826	0.061714	0.89685		DST	2	4.98542e-05	0.0129352	0.810557
AUH	1	0.00146147	0.0153475	0.89057		CCL5	1	0.000170742	0.00919623	0.782459		CLDN7	3	0.00134677	0.0170788	0.817859		DZIP1	4	0.00511395	0.023497	0.879734
AVEN	1	0.00306179	0.0248289	0.850567		CCR1	2	0.00938303	0.00155657	0.867447		CLIC5	2	0.000202998	0.0133251	0.682351		ECHDC3	1	2.47382e-05	0.0130627	0.711388
AVPR1A	1	0.00327578	0.0258582	0.850723		CCS	1	0.00470735	0.0890465	0.840007		CLSTN1	2	0.00329363	0.043943	0.904799		EIF2B3	1	0.000892016	0.0828024	0.892907
B2M	11	0.00727719	0.00472415	0.804998		CD180	1	0.00810197	0.125226	0.79293		CNKSR3	1	0.0012877	0.0489685	0.830545		ELN	1	0.00219166	0.124557	0.639883
B3GALT4	1	0.00453795	0.032276	0.899768		CD24	2	0.00267086	0.0447854	0.846506		CNOT3	1	0.00912712	0.161319	0.883445		EMC9	2	0.000556025	0.0129352	0.81187
B4GALT5	1	0.00597276	0.0386291	0.83531		CD247	3	0.00972085	0.0237393	0.828148		COL15A1	2	0.00868876	0.0786957	0.860879		ENPP6	3	9.19091e-05	0.00570155	0.730429
B9D2	1	0.00798176	0.0470209	0.874918		CD2AP	2	0.00973991	0.119435	0.891946		COX19	1	0.00164652	0.0575105	0.874614		EZH1	1	0.00221843	0.124683	0.823355
BBS1	1	0.00068504	0.0094111	0.826614		CD40	3	0.00566473	0.0781776	0.841156		CPQ	1	0.00557783	0.12191	0.830832		FAM101B	1	0.00060857	0.0651822	0.820927
BCAS4	1	0.00682758	0.0423767	0.896462		CD63	3	0.000922865	0.0112666	0.895614		CSAD	1	0.00940552	0.164487	0.85367		FAM103A1	1	1.63321e-05	0.0113704	0.768988
BCAT1	2	0.00592915	0.00791256	0.817995		CD96	1	0.00585762	0.102939	0.876835		CSE1L	1	0.000110961	0.00925425	0.897571		FAM160B2	1	1.13126e-07	0.00160278	0.541254
BCL10	1	0.000303287	0.00550259	0.905458		CDH23	1	0.000513245	0.0200886	0.764884		CSN1S2	1	0.00402744	0.0998147	0.898049		FAM189A2	3	0.00760506	0.13669	0.801557
BCL2	2	0.00186997	0.0101282	0.807447		CDK6	1	0.00513126	0.0945766	0.874076		CSPG4	1	0.00660698	0.133973	0.786647		FAM204A	4	0.00928671	0.184821	0.862032
BCO2	1	5.73178e-06	0.000388949	0.593415		CDKN2D	1	0.00281824	0.0643119	0.852001		CTNNBL1	2	7.71572e-05	0.0050311	0.873011		FCN1	3	0.00526482	0.149545	0.759981
BECN1	1	0.00176129	0.0173259	0.858166		CDON	1	0.0018728	0.0497696	0.834724		CTSC	4	0.00193741	0.00210388	0.798161		FCN2	1	0.00450374	0.176292	0.358053
BEND5	1	0.00131656	0.014335	0.888375		CEBPB	3	0.00386266	0.0482618	0.791243		CWC15	1	0.00217588	0.0683629	0.817403		FGF11	1	0.000513433	0.0604749	0.783189
BICC1	1	0.000300562	0.00547499	0.836292		CETN2	1	0.00202092	0.0523131	0.822705		CXCL16	3	0.00248825	0.0547017	0.73552		FIBIN	1	0.00849175	0.241412	0.70354
BID	1	0.0024863	0.021605	0.9048		CFI	1	0.00399905	0.0797228	0.849017		CXCL2	1	0.00637204	0.130757	0.780756		FKBP10	2	0.00224835	0.11797	0.784391
BLCAP	1	4.69652e-08	1.31142e-05	0.679401		CFP	3	0.00523802	0.0332904	0.846192		CYBASC3	1	1.98278e-07	0.000100836	0.687467		FMO1	1	0.000798421	0.0774329	0.70068
BLNK	3	0.00396236	0.00801054	0.804181		CHD5	1	0.00724802	0.116929	0.858386		CYP1B1	1	0.00738886	0.143784	0.781618		FOLH1	2	7.03397e-05	0.013533	0.696843
BMPER	3	0.00955187	0.0295012	0.846297		CHST1	1	0.00476317	0.0897316	0.766118		CYP2B22	1	0.000824337	0.036391	0.473907		FXN	1	0.00210513	0.121409	0.707016
BNC2	1	0.00663935	0.0415526	0.886534		CLEC2D	1	0.00228383	0.0564986	0.796814		CYP2B6	1	0.000434824	0.0240363	0.630371		FXYD2	2	0.00858992	0.101295	0.832806
BST1	1	0.00982006	0.0537841	0.867426		CLSTN1	2	0.00253381	0.00515147	0.866913		CYP7B1	1	0.00698849	0.138946	0.879033		FXYD6	1	0.000703758	0.0710814	0.761511
BST2	1	0.0014015	0.0149667	0.781447		CLU	1	0.000171461	0.00920839	0.81774		DDIT4	2	0.00539605	0.0916659	0.815177		FZD8	1	0.00047132	0.0585008	0.864529
BTG3	4	0.00208122	0.00361242	0.877522		CNKSR3	2	0.00226083	0.0538022	0.840839		DHCR24	1	0.00444127	0.105666	0.741518		GALNTL4	2	0.000223582	0.023497	0.789701
BTK	1	0.00361497	0.0277588	0.802266		CNN3	2	5.24556e-05	0.00178314	0.787933		DIAPH3	1	4.42787e-05	0.00498194	0.713052		GATA6	3	0.00237349	0.0945066	0.843593
C10orf11	3	1.31411e-05	0.000354366	0.611175		COX1	2	0.00737971	0.09221	0.876352		DOCK6	1	0.00536968	0.119007	0.894848		GDAP2	1	1.96794e-07	0.00160278	0.783419
C10orf128	1	0.00128448	0.0140934	0.72924		COX19	1	0.00894497	0.133421	0.866837		DTX4	1	0.00643116	0.131456	0.80219		GFRA1	2	0.00838254	0.0636977	0.735712
C10orf76	1	0.000565554	0.00828198	0.831224		COX6B1	1	0.0002666	0.0125215	0.768145		DYM	1	0.00232392	0.0716083	0.886458		GINS2	1	0.00369609	0.160467	0.858405
C12orf52	2	0.000159443	3.17171e-05	0.876037		CPQ	1	0.00186175	0.0496396	0.798089		DZIP1	3	0.00469358	0.00995289	0.865546		GNAT2	1	0.00933909	0.251626	0.897148
C13orf33	3	0.00639047	0.0109856	0.828267		CRYZL1	1	0.00434303	0.0849049	0.876143		EBF2	2	0.00383149	0.00379783	0.810704		GPR135	1	0.00677932	0.216438	0.835229
C14orf119	1	0.00145265	0.0152949	0.895664		CSK	2	0.00781788	0.0770626	0.906105		ECHDC3	1	0.00313375	0.0860528	0.761587		GPX3	4	0.00742129	0.190384	0.687625
C14orf39	1	0.000958273	0.0116603	0.796175		CTNNBL1	2	6.19901e-05	0.000340809	0.865757		EFNA4	1	0.00124162	0.0476435	0.830632		GSN	1	0.00671896	0.215663	0.764337
C17orf61	1	0.000109843	0.00286205	0.794644		CTSC	5	0.00220273	0.00762961	0.83641		EFNB3	1	0.00472663	0.109993	0.886072		H2-Q4	1	0.00122522	0.0941254	0.680831
C17orf65	1	0.00590844	0.0383643	0.87609		CWC15	1	0.000178348	0.00945597	0.824788		EGF	2	0.00750681	0.103547	0.887043		HAPLN3	1	0.000655769	0.0679959	0.677309
C19orf69	1	0.000432193	0.00695545	0.643754		CXCR6	2	0.00614513	0.0906688	0.81029		EGLN1	1	0.00114986	0.0452609	0.871009		HCK	1	0.00237711	0.12783	0.852478
C1orf55	2	0.00111391	0.0026217	0.893695		CXCR7	1	7.28725e-05	0.00489423	0.877678		EIF2B3	1	1.02237e-05	0.00171785	0.866357		HELQ	1	4.95317e-05	0.0176218	0.779034
C1QB	2	0.000985557	0.00682605	0.665667		CYB561	2	0.00742477	0.00127524	0.904849		ELOVL6	1	0.00130345	0.0493707	0.683744		HLA-A	6	0.00747346	0.0475494	0.782132
C1QC	1	0.00380119	0.0287357	0.72737		CYB5B	1	0.00186586	0.0496398	0.76795		EMC9	2	0.000679396	0.00161731	0.800774		HLA-B	1	0.000310813	0.047166	0.670191
C2	1	0.00486551	0.0338973	0.673502		CYBASC3	1	0.00256129	0.0603344	0.868998		EMP2	1	0.00151794	0.054931	0.855706		HLA-C	1	0.00878761	0.244891	0.741058
C21orf91	1	0.00612022	0.0392222	0.86866		CYBB	3	0.00199297	0.0252124	0.8621		ENPP4	1	0.00619863	0.128726	0.895121		HLA-DOB	1	7.41257e-07	0.00180621	0.471808
C22orf25	2	2.40169e-06	0.000144766	0.805405		CYP1A2	1	0.00171748	0.0472042	0.594207		ENPP6	2	3.75551e-05	0.00367938	0.574325		HLA-H	1	0.00398761	0.165547	0.756982
C3	5	0.00659258	0.0144696	0.688287		CYP24A1	1	5.44603e-06	0.00083177	0.569706		ENSA	1	0.00596242	0.126148	0.906415		HMG20A	1	0.000149577	0.0311217	0.559661
C4BPA	2	0.00951989	0.039991	0.816815		CYP26A1	1	0.0027761	0.0636927	0.643053		Eogt	1	0.0028698	0.0824245	0.725733		HOOK3	1	0.00189427	0.115857	0.892388
C5orf42	1	0.00110232	0.0128073	0.86193		CYP2J2	1	0.00907073	0.134386	0.702879		EPAS1	2	0.0010415	0.0163499	0.8289		HPSE	1	0.00356928	0.157773	0.847362
C6orf62	1	0.00722207	0.0439691	0.887552		CYP3A29	1	7.18876e-05	0.00487674	0.735283		EPB49	2	0.00425108	0.0754338	0.833579		HR	1	0.00703715	0.219293	0.795148
C6orf89	2	0.00506668	0.0305996	0.907559		CYP3A4	2	0.000504691	0.0066351	0.760208		EXT1	1	0.000143628	0.0110672	0.779231		HSPE1	1	0.00271869	0.137475	0.696454
C7orf41	1	0.00306614	0.0248462	0.799687		CYP3A5	1	1.90976e-05	0.0019398	0.702073		EZH1	1	0.00075685	0.0342848	0.829997		IL11RA	1	0.00138317	0.0994013	0.787339
C9orf16	2	0.00421772	0.0179865	0.867532		CYS1	1	1.18455e-06	0.000291298	0.657127		FADD	1	0.00907451	0.160926	0.899368		IL13RA2	3	0.000290775	0.0359274	0.685828
CA4	2	4.4698e-07	5.63195e-05	0.517824		DCDC2	1	0.00123939	0.037068	0.714475		FAM101B	1	0.00111858	0.0443963	0.794964		ING1	1	0.00222055	0.124683	0.884999
CACUL1	1	0.00930057	0.0518869	0.872805		DCTPP1	1	0.00488265	0.0914372	0.866835		FAM103A1	1	1.14895e-07	7.2788e-05	0.75614		KCNS3	1	0.00343387	0.155539	0.760511
CADM2	1	0.00641884	0.0405257	0.871686		DDX20	2	0.00257976	0.0601915	0.893523		FAM149B1	1	0.00923499	0.1625	0.816464		KCTD17	1	0.0029557	0.144223	0.823648
CAMKK1	1	0.00128367	0.0140934	0.805042		DEK	1	0.00246426	0.0590837	0.900636		FAM160B2	1	2.49691e-08	2.44197e-05	0.494752		KHDRBS3	4	0.000474376	0.0194495	0.759106
CAPNS1	1	6.11034e-05	0.00191859	0.715715		DENND1A	4	0.000170704	0.000250166	0.813175		FAM204A	1	0.00692592	0.138308	0.825922		KIAA0368	1	0.00243581	0.129358	0.859481
CASP1	2	0.00668311	0.0318195	0.769518		DIAPH3	1	2.58222e-05	0.00235117	0.613231		FAM212B	1	0.009845	0.16953	0.854357		KIAA1217	1	0.00504213	0.188293	0.819518
CASP5	2	0.000454071	0.000547581	0.830359		DLGAP3	1	1.31341e-08	9.62625e-06	0.651329		FAM24A	1	0.000498123	0.0258144	0.769797		KIF1A	1	0.000307488	0.047166	0.701541
CASQ2	3	0.000604874	0.00189582	0.717882		DMD	2	0.0057611	0.10041	0.884581		FANCE	1	0.000115025	0.009435	0.820111		KLF3	1	0.00196456	0.117187	0.88258
CBLB	1	4.6102e-06	0.00035005	0.845252		DNAJC25-GNG10	1	0.000150818	0.0083839	0.866872		FBXO22	2	0.00585674	0.0334988	0.901078		KLHDC9	2	0.00527477	0.124683	0.825711
CBX4	1	0.00440873	0.0316423	0.861794		DSE	2	0.00345131	0.0450361	0.85513		FBXO6	1	0.00592475	0.125895	0.90739		LAPTM4B	1	0.000511766	0.0604613	0.839073
CCDC141	1	0.000775542	0.0102118	0.768345		DTNBP1	2	7.23162e-07	4.19248e-05	0.835169		FCN1	3	0.00559037	0.0622893	0.750859		LDB2	1	0.000739381	0.0729778	0.850309
CCDC71L	1	0.00340094	0.0265222	0.848354		DTX1	1	0.000259021	0.0122711	0.824345		FCN2	3	0.00632013	0.0579899	0.516143		LGALS3	1	0.00405546	0.166607	0.794196
CCL13	2	0.00809001	0.0228873	0.740637		DUSP8	1	0.000200614	0.0102582	0.68022		FGF11	1	0.00209484	0.066863	0.74868		LGMN	1	0.00446472	0.17547	0.820213
CCL2	3	0.00591574	0.0227074	0.748917		DZIP1	3	0.0044337	0.0326347	0.851298		FKBP1A	2	0.000467841	0.016449	0.841446		LRCH1	1	0.00110348	0.0890711	0.849839
CCL8	1	0.00258252	0.0222007	0.698351		E030046B03Rik	1	0.00161435	0.0450319	0.900364		FLI1	1	0.000215586	0.0146315	0.738934		LSP1	2	0.00491012	0.180961	0.843591
CCNDBP1	1	0.00517898	0.0353314	0.899236		EBI3	1	0.00254361	0.0601025	0.82768		FLT1	1	0.00318312	0.0870325	0.842144		LTBP2	2	0.00622019	0.202677	0.616121
CCR1	2	0.00107427	0.00640492	0.722382		ECHDC3	2	1.6322e-08	2.96467e-06	0.774342		FMO1	1	0.00110512	0.0443235	0.709622		LTBP4	2	0.0035763	0.0939605	0.866769
CCR5	2	0.00149731	0.00463337	0.729027		EFCAB11	1	0.00842995	0.128568	0.802825		FNDC4	1	0.000260336	0.0166606	0.746337		LUC7L	1	0.00172055	0.110509	0.848101
CCT5	1	2.2047e-05	0.000975615	0.855075		EMC9	2	4.88719e-05	0.000679709	0.77396		FOLH1	2	7.61919e-06	0.00131293	0.685413		LY6G6D	1	0.00480459	0.183105	0.755906
CD14	3	0.0027919	0.014307	0.878349		EMR1	1	5.42565e-05	0.00393033	0.839441		FOXS1	1	0.00408243	0.101112	0.861404		LY6G6E	2	0.00669353	0.144376	0.798728
CD163	1	0.00790189	0.0467148	0.694234		EMR3	1	0.00073444	0.0259232	0.845613		FTO	1	0.00024943	0.0162628	0.898248		LZTFL1	1	3.42888e-05	0.0143744	0.643674
CD180	1	0.00373953	0.028434	0.777752		EMR4P	2	0.00153037	0.00836124	0.854718		FXYD2	3	0.000297769	0.0131625	0.723329		MAGEL2	1	0.00533174	0.192849	0.699789
CD1A	3	0.00381411	0.00964284	0.691243		ENO4	1	0.00188542	0.0498763	0.815849		GALM	3	0.00611435	0.025924	0.902205		MATK	1	0.00564155	0.197972	0.850892
CD1E	1	0.00493835	0.0342043	0.788451		ENPP6	2	0.00250002	0.0359037	0.746656		GALNT1	1	3.1467e-05	0.00392453	0.82133		MBOAT1	1	0.00799048	0.233702	0.887171
CD302	1	0.00848077	0.0488388	0.889362		ENSA	1	0.00225508	0.0561577	0.897829		GALNT7	1	0.0018973	0.0628554	0.901259		MERTK	1	0.00917302	0.24949	0.750893
CD40	5	0.000131873	3.47326e-07	0.797068		EPAS1	1	0.00760896	0.120311	0.864236		GALNTL1	2	0.00508047	0.0605243	0.846269		MFAP4	1	0.00522521	0.190923	0.745656
CD48	1	0.00484981	0.0338632	0.728617		EPB41L3	1	0.00582275	0.102471	0.851781		GDAP2	1	0.000729839	0.0334988	0.817877		MLLT3	1	0.00617451	0.2071	0.887692
CD53	1	0.00921917	0.051625	0.733577		EPCAM	1	0.00685216	0.11303	0.837993		GDF5	1	2.74802e-05	0.00361216	0.796592		MLX	1	0.000483012	0.058919	0.758389
CD58	2	0.000526741	0.00305938	0.902812		EPS8L3	1	5.60356e-05	0.00402799	0.829226		GINS2	1	1.81403e-05	0.00261097	0.814756		MLXIP	1	0.0091655	0.24949	0.822894
CD68	1	7.82776e-05	0.00227904	0.571034		F13A1	3	1.08623e-05	0.000323109	0.752215		GJA5	1	0.00750938	0.145329	0.841171		MOB3B	1	0.00385562	0.163213	0.69592
CD72	1	0.00984624	0.0538752	0.807387		FADD	4	0.00590209	0.0133458	0.889331		GJC1	3	0.000184919	0.000652266	0.763311		MS4A4A	1	0.0099043	0.258163	0.717317
CD81	2	0.000719565	0.00628232	0.89214		FAM100B	1	0.00176181	0.0480267	0.818049		GLRX5	3	0.00483546	0.0795378	0.828525		MS4A6A	1	0.00752068	0.226172	0.854069
CD83	1	0.00190155	0.018305	0.620721		FAM103A1	1	6.14373e-10	9.71578e-07	0.67764		GMPR2	1	0.00152417	0.0549841	0.882781		MTCH1	2	0.00260999	0.0287302	0.903013
CD86	2	0.00895277	0.0469882	0.778443		FAM111B	1	0.000148021	0.00827034	0.81166		GNAT2	1	0.00628016	0.129831	0.893752		MTERFD1	4	0.00991278	0.131726	0.859653
CD9	6	0.00801009	0.0123461	0.884713		FAM134B	2	2.71191e-06	0.000214532	0.684782		GNPAT	2	0.00659727	0.128726	0.890272		MTMR10	1	0.00254389	0.132456	0.865478
CD97	3	0.00754349	0.0136551	0.872601		FAM149B1	1	0.00616046	0.105921	0.857856		GNRH1	3	0.00329067	0.00599822	0.819706		MUM1	1	0.000979099	0.0840988	0.769613
CD99	1	0.000680978	0.00937487	0.894506		FAM160B2	1	1.23467e-06	0.00029968	0.69353		GORASP1	1	0.00839791	0.154517	0.866126		MUTYH	1	0.000348332	0.0487464	0.803698
CDH1	1	2.8152e-05	0.00115119	0.572088		FAM19A3	2	0.00978114	0.0797168	0.716396		GPR110	1	0.00771487	0.147656	0.801532		MXRA7	1	0.00605764	0.205595	0.87609
CDH13	2	0.00548751	0.0109893	0.893294		FAM204A	1	0.00132084	0.0387756	0.798695		GPR135	1	0.00566215	0.122917	0.850106		MYEOV	1	0.00325158	0.150201	0.823038
CDH23	1	0.000396229	0.00659209	0.788578		FAM24A	1	0.00131026	0.0386248	0.836639		GPX3	6	0.000752315	4.72202e-05	0.769774		MYH10	1	0.00704649	0.219293	0.890171
CDK5RAP1	3	0.00654918	0.00487649	0.908784		FAM83F	1	7.34758e-08	3.56682e-05	0.719525		GRAMD1A	1	0.0013607	0.050902	0.908436		MYL6	1	0.000150871	0.0311217	0.791108
CDK6	4	0.00723637	0.00482647	0.868577		FAM92A1	1	0.00063034	0.0232362	0.832657		GRIK2	1	7.11872e-05	0.00689142	0.814221		N4BP2	1	1.295e-05	0.010468	0.550737
CDKN1A	5	0.00722317	0.0065383	0.841666		FAS	1	0.00618797	0.106196	0.798783		GRK5	1	0.00673216	0.13579	0.83884		NDUFB9	1	0.000592754	0.0645523	0.746927
CEBPD	2	0.00111258	0.0105158	0.733317		FBXL5	2	0.000127265	0.00481921	0.861639		GRM4	1	0.00872113	0.157203	0.899969		NGFR	1	0.00211368	0.121608	0.663681
CECR1	1	0.000256935	0.00491362	0.678166		FBXO42	1	0.000245608	0.011892	0.858774		GSTM1	1	0.00290344	0.0827057	0.677049		NHEJ1	3	0.000714051	0.0650019	0.832962
CERCAM	1	0.00796947	0.0469882	0.874293		FCER1G	1	0.00731749	0.117492	0.849442		GTPBP2	2	0.00114168	0.0304074	0.903544		NID2	1	0.00149073	0.102791	0.797151
CETN2	2	0.000128542	0.000364384	0.90429		FGR	1	0.000335278	0.0148487	0.822035		GZMH	3	0.000189351	0.00784965	0.644271		NME4	2	0.000214978	0.0204132	0.780152
CETN3	1	0.000137451	0.00328586	0.84531		FLI1	1	2.59151e-05	0.00235117	0.738506		H2-Q4	1	6.64032e-06	0.00131293	0.622901		NMI	1	0.00230371	0.125975	0.504849
CFI	2	4.6573e-07	5.74032e-05	0.630106		FLOT1	7	0.00463836	0.00365127	0.906028		HAND1	1	8.32945e-06	0.00154224	0.87403		NPY	1	0.00313549	0.148039	0.723731
CFL1	1	0.00578722	0.0378497	0.907749		FLRT3	1	0.00380876	0.0773317	0.849058		HELQ	1	2.10678e-06	0.000608148	0.736768		NTN1	1	0.00063418	0.0671438	0.632221
CFP	1	0.00806892	0.0473853	0.790724		FOXN3	1	0.00568529	0.100907	0.810708		HES1	1	0.00153759	0.0552231	0.819505		NTRK2	4	0.00206868	0.0716103	0.771764
CHGB	12	0.00751712	0.00927937	0.718342		GADD45G	2	0.00804492	0.095442	0.786512		HIC2	1	1.73032e-05	0.00253838	0.868118		NUDT6	1	0.00221112	0.124683	0.802133
CHRNA1	1	0.000503033	0.00767643	0.701638		GALM	1	0.00721601	0.116715	0.906078		HLA-A	8	0.0019711	0.0138577	0.807881		OAZ3	3	1.31565e-05	0.00596339	0.607014
CILP	2	0.00150592	0.0138427	0.706715		GATA4	2	4.86416e-06	0.000548142	0.586508		HLA-B	1	9.072e-06	0.0016306	0.633555		ODZ3	1	0.00574944	0.20025	0.872787
CIT	3	4.553e-05	8.65106e-05	0.81052		GBP4	3	0.00764532	0.029063	0.757205		HLA-C	1	0.000173446	0.0126823	0.704677		ORAOV1	1	0.000992082	0.0842665	0.749022
CITED1	1	0.00643986	0.0406308	0.840369		GCLM	1	0.00667895	0.111614	0.882289		HLA-DOB	1	9.19139e-06	0.0016306	0.537244		ORC4	1	0.00130761	0.0976627	0.885337
CKS2	1	0.00112323	0.0129498	0.784813		GCNT1	1	0.00423377	0.083204	0.897958		HLA-H	1	4.40036e-05	0.00496564	0.713392		PARVG	1	0.00159621	0.106927	0.802301
CLDN7	4	0.00678082	0.0238399	0.841185		GFER	1	0.0032848	0.0710137	0.900215		HMG20A	2	1.29327e-06	9.60308e-05	0.53537		PCK2	1	0.00999147	0.259101	0.880827
CLEC2B	1	0.00760927	0.0455473	0.827747		GHITM	2	0.00915594	0.115058	0.884221		HOOK3	1	0.000262916	0.0167695	0.879697		PDCD4	1	0.00519946	0.190537	0.836245
CLIC5	4	0.00875618	0.00340692	0.879932		GIMAP7	1	0.00361881	0.0751542	0.812669		HOXA3	1	0.00252257	0.0754158	0.837504		PDZD2	2	0.0074093	0.00226361	0.839481
CLU	2	0.00147528	0.00562574	0.630683		GINS2	1	0.0018771	0.0497803	0.870554		HPSE	1	0.000510976	0.0260905	0.805963		PGLYRP1	1	0.000100376	0.0247682	0.723306
CMTM6	2	0.00382527	0.00188675	0.893019		GLIPR1	1	0.00442969	0.0855256	0.862879		HR	1	0.00249236	0.0747354	0.804048		PGLYRP3	1	0.000171409	0.0334135	0.7374
CMTM7	1	0.00990542	0.0540455	0.887471		GLOD5	1	5.58031e-05	0.00401901	0.685826		HSD11B1	3	0.0047885	0.0754158	0.782188		PGM5	1	0.000347831	0.0487464	0.7935
CNDP2	1	0.00432088	0.031305	0.888361		GLUL	4	0.00744155	0.0680684	0.804765		HSD17B4	1	0.00360793	0.0932974	0.763174		PIK3C3	3	0.00136345	0.0578328	0.889136
COL12A1	1	0.00760256	0.045515	0.729507		GMDS	1	0.000342139	0.015099	0.844292		HSPE1	1	0.000133262	0.0104586	0.618703		PIKFYVE	1	0.000424807	0.0544801	0.791719
COL14A1	8	0.00923421	0.0106705	0.814728		GMPR2	1	0.00904844	0.134215	0.89913		HTRA1	1	0.000172432	0.0126823	0.647747		PKDCC	1	0.00540661	0.194622	0.83302
COL1A1	2	0.00582747	0.0228903	0.797406		GNE	1	0.00635357	0.108048	0.850243		IAH1	1	0.00412417	0.101679	0.875041		PLEKHH2	1	0.00943641	0.252677	0.828323
COL1A2	2	0.00638652	0.0238248	0.822851		GNG10	1	0.00021956	0.010928	0.855028		ICA1L	1	0.00919683	0.162026	0.774083		PLN	6	0.00577099	0.157018	0.82984
COL21A1	1	0.00481084	0.0336676	0.858234		GNS	1	0.00451901	0.0866526	0.90056		IDH1	1	0.00972052	0.167843	0.899275		PLP1	1	0.00887328	0.246134	0.828348
COL3A1	1	0.00606115	0.0390105	0.816837		GORASP1	1	0.00421458	0.0829578	0.84847		IDH3A	1	0.000834477	0.0366267	0.846979		POLR3H	2	0.00282804	0.00388252	0.763972
COL4A1	1	0.0014408	0.0152353	0.836845		GPC6	1	0.00355609	0.0745117	0.716042		IFFO2	2	0.00909444	0.113367	0.8753		PON2	1	0.00947562	0.253279	0.735052
COL5A2	1	0.00623143	0.0397575	0.858219		GPR83	1	0.00490788	0.0917717	0.851875		IGFBP3	2	0.00967124	0.0892385	0.819145		PPP1R9A	1	7.99918e-06	0.0077966	0.750934
COL7A1	1	1.36912e-06	0.00015728	0.191032		GPX3	5	3.70831e-05	0.00112946	0.615807		IGHMBP2	1	0.00202748	0.0655583	0.899606		PRDM1	1	0.00820448	0.23782	0.83852
COMP	2	0.00315879	0.0249435	0.768921		GRN	1	0.00600506	0.104208	0.880519		IL10RB	1	0.00307604	0.0853904	0.824041		PRKD1	2	0.00152475	0.103279	0.888664
COMT	2	0.00207907	0.0161081	0.81566		GTPBP2	1	0.00377119	0.0769031	0.840855		IL11RA	1	0.00110836	0.0443601	0.809983		PRKRIR	1	0.00145656	0.101787	0.585316
COQ5	1	1.45937e-07	3.12468e-05	0.767702		GUCY2C	2	0.00611756	0.0286485	0.876421		IL13RA2	4	0.0026506	0.0257558	0.733238		PSMA3	1	1.75184e-06	0.00341495	0.76547
CORO1C	2	0.00780385	0.000206246	0.872956		GZMH	3	0.000198221	0.00652438	0.713126		IL3RA	1	0.00218203	0.0684996	0.809248		RAI14	1	0.00116124	0.0914612	0.820556
COX6A1	6	0.00271985	0.00449129	0.883427		H2-Q4	1	5.0545e-05	0.00375292	0.557255		INPP4B	1	0.000427251	0.0237554	0.765409		RAP1A	1	0.00868345	0.24338	0.889913
CPEB2	1	0.0013249	0.0144076	0.815106		HABP2	1	2.15506e-05	0.00207169	0.832095		IP6K2	1	0.00768568	0.147384	0.868576		RASL11B	2	6.75375e-05	0.0129352	0.820805
CPNE2	1	7.92873e-05	0.00229538	0.785268		HBEGF	3	0.00750568	0.0234216	0.815587		IRF2	1	0.000716536	0.0330473	0.873618		RC3H2	1	0.00990434	0.258163	0.901172
CRADD	1	0.00997804	0.0543471	0.841036		HCK	3	0.0068426	0.0261993	0.8841		ITIH5	1	0.00787268	0.149551	0.8514		RDX	1	0.000725475	0.0720059	0.878762
CRYZL1	1	0.00882878	0.0501393	0.889625		HEATR5A	1	0.000511423	0.0200593	0.845073		JAG1	1	0.00157851	0.0562162	0.831066		RELT	1	0.000205329	0.0375829	0.764522
CSF1R	1	0.000197356	0.00419178	0.742323		HEATR5B	1	0.00257717	0.0605101	0.85365		JAM3	1	0.00588639	0.125267	0.88978		RNASE1	1	0.00917641	0.24949	0.87353
CSK	1	0.00280541	0.0233763	0.899202		HEBP2	2	1.31698e-05	0.00137988	0.657535		KATNAL1	1	0.000599646	0.0293227	0.879914		RNASEK	1	0.00329016	0.151638	0.811977
CSPG4	1	0.001447	0.0152583	0.848912		HELQ	1	4.08624e-08	2.3366e-05	0.775056		KCNA1	1	0.000243879	0.0160104	0.650205		RNASET2	1	0.00929519	0.251312	0.858381
CSPP1	1	0.00217542	0.0198599	0.800802		HIST1H2BN	1	0.00677665	0.11248	0.767858		KCNB2	2	0.00147228	0.00925425	0.67347		ROBO1	2	0.00360608	0.0816163	0.776527
CSRNP3	2	6.32984e-07	7.62506e-05	0.68665		HIST1H3A	2	0.00250117	0.0180294	0.866277		KCNJ8	1	0.00471893	0.109976	0.831105		RUNX1T1	1	0.00555589	0.197275	0.842547
CST2	1	0.00180081	0.0175906	0.790217		HIST2H2BE	1	0.00349122	0.0736032	0.74811		KCNK5	1	0.00612454	0.128001	0.733142		S100A10	1	0.00470008	0.180774	0.823509
CST3	2	0.00166488	0.0139805	0.814165		HLA-A	8	0.00303047	0.00225902	0.69873		KHDRBS3	5	0.00489314	0.0343616	0.791483		SCG3	1	0.00978101	0.256962	0.859775
CST4	1	0.0079445	0.0468863	0.8525		HLA-B	1	4.17161e-05	0.00331063	0.485363		KIAA0247	1	0.000311565	0.018863	0.855632		SELL	2	0.00372931	0.135879	0.732569
CTHRC1	1	0.00722806	0.0439756	0.797637		HLA-C	1	0.000250881	0.0120227	0.579419		KIAA1217	1	0.00445366	0.105811	0.824764		SEMA5A	1	0.00366475	0.15964	0.839482
CTNS	1	0.00253363	0.0218925	0.874167		HLA-H	1	0.000300473	0.0137135	0.615928		LAMP2	1	0.000828334	0.0364831	0.873578		SEPT1	1	0.00572367	0.199775	0.856975
CTSB	6	0.00137149	0.00161487	0.84829		HMG20A	2	2.37479e-06	0.000249542	0.578054		LANCL2	1	0.00534255	0.11875	0.899765		SEPT8	1	0.00100745	0.0850157	0.87694
CTSC	5	0.000136689	3.21106e-05	0.748247		HPSE	2	0.000972271	6.82281e-05	0.756381		LAPTM4B	1	0.000868115	0.0375415	0.852845		SFXN1	1	0.00200623	0.118331	0.855017
CTSD	3	0.00420771	0.00453121	0.892529		HSD17B4	1	0.00138517	0.0402301	0.748047		Larp1b	1	0.00385998	0.0969877	0.862142		SFXN4	1	0.0043008	0.172151	0.847774
CTSH	4	3.97909e-07	2.65598e-05	0.627615		HSPA1L	1	0.00682486	0.112929	0.802606		LGALS3	1	0.000617699	0.0299086	0.78209		SGCE	5	0.00401644	0.0890711	0.858276
CTSK	5	0.00852748	0.014307	0.876355		HSPA2	1	0.00279275	0.0638863	0.880549		LGMN	1	0.0050366	0.114759	0.829825		SH3GL3	1	0.00945483	0.252996	0.879864
CTSS	13	0.00500509	0.00289865	0.687889		HSPB1	1	0.00384402	0.0777942	0.82757		LIFR	1	0.00169983	0.0587131	0.87599		SLC25A27	1	0.000850265	0.0804595	0.712324
CTSZ	2	0.00863548	0.0243267	0.819291		HSPE1	1	5.91542e-06	0.00087743	0.64376		LINGO1	1	0.00236359	0.0722326	0.794166		SLC25A37	1	0.00152075	0.103834	0.897475
CTTNBP2NL	2	0.00190486	0.00329188	0.870257		HTRA1	1	0.00395758	0.0791919	0.806327		LOC389765	1	0.00413443	0.101804	0.892503		SLC31A2	1	0.00593006	0.202677	0.886865
CWC15	1	7.01299e-05	0.00211691	0.775934		HTRA4	1	0.00092216	0.030366	0.847116		LRCH1	1	3.09599e-07	0.00014058	0.801407		SLC35F1	1	0.00111752	0.089648	0.865162
CX3CR1	1	0.000269642	0.00507215	0.596032		IAH1	1	0.00168535	0.0465607	0.850089		LRFN5	1	0.00551113	0.120808	0.80395		SLC44A2	1	0.00590961	0.202677	0.898804
CXCL16	3	0.00101365	0.000490955	0.80409		ICA1L	1	0.00279711	0.0639469	0.81123		LRRC10B	1	0.00892143	0.159532	0.867143		SLC7A7	3	0.00963534	0.190384	0.789115
CYB5B	2	0.000129997	0.000257962	0.826619		ICAM3	2	0.000439281	0.00970175	0.811837		LUC7L	1	6.59513e-07	0.000264791	0.828161		SLCO2B1	2	0.000219753	0.00388252	0.740208
CYB5R3	2	3.46164e-06	0.000279691	0.731974		ID4	3	0.00726188	0.0570278	0.878895		LY6D	1	0.00397846	0.098729	0.670332		SLIT3	1	0.00422563	0.170515	0.842425
CYBA	1	0.00116661	0.013194	0.74961		IDH3A	1	0.00266471	0.0620201	0.863384		LY6G6D	1	0.00111105	0.0443832	0.733073		SMYD3	2	0.00745589	0.0714925	0.849995
CYBASC3	1	5.74661e-09	2.64129e-06	0.676174		IDO2	1	0.0012396	0.037068	0.812155		LY6G6E	1	0.00200957	0.0652333	0.739786		SNX7	1	0.000216787	0.0386435	0.794583
CYBB	3	0.000451991	0.00506633	0.713627		IER3	2	0.00433435	0.0402959	0.79663		LZTFL1	1	1.43547e-08	1.67698e-05	0.566357		STAM2	1	3.08932e-05	0.013533	0.873226
CYP2B22	1	0.0096376	0.0532245	0.760265		IFNAR2	1	0.0020774	0.0533319	0.875027		MAGEL2	1	0.00874653	0.157512	0.732404		STAP1	2	0.00570271	0.147477	0.844614
CYP7B1	1	0.000338922	0.00594268	0.820753		IFNGR1	1	0.0036034	0.075037	0.863971		MCAM	1	0.000162092	0.0121703	0.839271		STEAP1	3	0.00395493	0.0679309	0.655459
CYTH4	1	0.00743852	0.044821	0.743775		IFT52	3	0.00440634	0.00369494	0.906963		MCAT	1	9.79107e-09	1.38315e-05	0.741626		STMN2	3	0.00432557	0.0945066	0.752438
DBI	1	4.83039e-07	7.33538e-05	0.698272		IGSF5	1	6.30906e-05	0.0044317	0.305679		MCM3	1	0.00951694	0.165827	0.87108		SVIL	1	0.00592519	0.202677	0.860404
DCAF11	1	0.00981989	0.0537841	0.871193		IL10	3	0.0012913	0.0192628	0.819404		MCM4	1	0.00252699	0.0754158	0.79065		SYNPO2	2	0.002001	0.0711875	0.810838
DCAF13	1	0.00125674	0.0138943	0.904942		IL10RB	3	0.00184813	0.00355221	0.842317		MDC1	1	0.00803758	0.151168	0.907946		TACC1	2	0.00021707	0.0314091	0.878593
DCLK1	6	0.000189463	0.000170549	0.695501		IL11RA	1	0.00366777	0.0757028	0.878227		MEF2C	1	3.51843e-05	0.00426032	0.854156		TERF1	1	0.00276289	0.138978	0.871224
DDX20	2	0.00442987	0.0188672	0.900173		IMPA1	1	0.00669093	0.111652	0.876258		MERTK	2	0.00499607	0.00966958	0.871445		TET2	1	0.00630125	0.209792	0.89444
DECR1	2	0.000295659	0.002941	0.77227		INPP1	1	0.00570183	0.101105	0.857077		MKI67	1	0.00910002	0.161132	0.88451		TGFB3	4	0.00982077	0.16877	0.798481
DEFB4A	2	0.00293188	0.0215592	0.715904		IRF1	2	0.0059891	0.0828811	0.796813		MLLT3	1	0.00265135	0.0781514	0.871811		THRB	1	0.0054113	0.194622	0.832728
DGKD	2	0.00159583	0.00590986	0.895296		IRG1	1	0.00771167	0.121421	0.804261		MLX	1	4.44723e-08	3.7629e-05	0.680316		TINF2	1	2.84584e-05	0.013533	0.699913
DHRS11	1	0.00926819	0.0517985	0.859873		ISCA1	1	0.000359585	0.0155915	0.84299		MLXIP	1	0.000217579	0.0147144	0.779345		TLK2	1	0.000344581	0.0487464	0.867075
DIAPH3	1	0.000453961	0.00716978	0.784876		ITGB2	2	0.00535145	0.0538483	0.821306		MPV17L2	1	0.00596998	0.126148	0.894383		TMEM101	1	0.00458466	0.17803	0.906722
DNAJC25-GNG10	1	3.85943e-06	0.000315021	0.778148		ITGB5	4	0.00700874	0.0509896	0.87803		MSRA	2	0.00349573	0.0791183	0.879679		TMEM26	1	0.00203631	0.118777	0.863109
DNASE2	1	0.0013953	0.0149295	0.776053		ITIH3	2	0.00473393	0.0806612	0.782965		MTCH1	3	0.00118171	0.0181956	0.895714		TMEM30B	1	0.00122072	0.0940556	0.815526
DNMT1	6	0.00168829	0.00148748	0.875179		ITM2B	1	0.000109527	0.00653968	0.824572		MTDH	1	0.00753499	0.145474	0.857528		TMEM87B	1	8.84332e-05	0.022985	0.874923
DOC2B	1	0.000700576	0.0095393	0.713687		KCNA3	1	0.00336739	0.0722559	0.820528		MTERFD1	4	3.72771e-06	3.22279e-05	0.798756		TMSB10	1	0.0012136	0.0939605	0.861674
DOCK11	1	0.0021014	0.0194992	0.822295		KCNK5	2	0.00033027	0.00531205	0.678215		MUM1	1	3.64595e-07	0.000161702	0.625639		TMSB10/TMSB4X	2	0.00979875	0.138978	0.898305
DOPEY2	1	0.00834227	0.0484701	0.873835		KIAA0232	1	0.00199854	0.0518413	0.823593		MUTYH	1	2.54478e-07	0.000122865	0.778245		TMSB4X	1	0.00315477	0.148187	0.905177
DPYD	2	0.00880109	0.0396588	0.904849		KIAA0247	1	0.000765174	0.0267804	0.751648		MYL6	1	0.00182525	0.0614462	0.825699		TNC	1	0.00723941	0.222491	0.643891
DSE	2	0.00215812	0.0116603	0.825286		KIAA1217	1	1.39652e-05	0.00158184	0.797634		N4BP2	1	3.0911e-07	0.00014058	0.514241		TNFRSF1B	1	0.00870054	0.243665	0.885042
DTX1	1	0.00602491	0.0388497	0.838445		KIAA1456	1	0.000758286	0.0265891	0.696399		NAA16	1	0.00348886	0.0916385	0.749743		TNRC6B	1	0.0035611	0.157773	0.828415
DTX3	2	0.00353661	0.00581375	0.879242		KRT7	2	0.00757821	0.0735466	0.797888		NARFL	1	0.00572087	0.123339	0.898528		TPD52	1	0.00329825	0.151638	0.874776
DUSP14	1	0.0013885	0.0148832	0.887329		LAMB1	1	0.00777994	0.12229	0.831154		NAV1	1	0.000625732	0.0301347	0.86345		TRIM59	1	0.00664441	0.214816	0.879628
DVL2	1	0.00023999	0.00471631	0.796711		LGALS8	4	0.000726524	0.00672913	0.853157		NCDN	1	0.001867	0.0623018	0.876499		TRIO	1	0.000866163	0.0815679	0.763756
DYNC1I1	1	0.00837275	0.0485156	0.833043		LIFR	1	0.00709238	0.115565	0.740471		NDUFB9	1	9.65616e-05	0.00852558	0.710112		TSPAN11	1	0.00669452	0.215524	0.896407
DYNC2H1	1	0.000292201	0.00538362	0.888687		LILRB5	1	0.00747304	0.119069	0.893216		Nebl	1	0.00340213	0.090428	0.7875		TTC13	1	0.00287005	0.141245	0.908131
DYRK3	2	0.00718405	0.014514	0.872972		LMF1	3	0.0011653	0.0189014	0.867356		NFATC4	1	0.000612354	0.0297534	0.873013		TTC27	1	0.00724194	0.222491	0.872349
EBI3	2	0.0098126	0.0436312	0.904614		LMO4	1	0.00186413	0.0496396	0.899107		NFKBIA	5	0.00292244	0.065666	0.825143		UBE3B	1	0.00217495	0.123969	0.845829
EDEM1	1	0.00123098	0.0137195	0.875557		LMTK2	1	0.00627848	0.107311	0.879867		NGFR	1	8.9054e-05	0.00812979	0.54239		UFC1	1	0.00232112	0.126483	0.853306
EFCAB11	1	5.86507e-05	0.00188075	0.734876		LOC100294307	1	0.00922494	0.135595	0.745771		NHEJ1	4	0.000903144	0.000215781	0.844148		UQCRB	1	0.000192156	0.0358752	0.713913
EFHD2	1	3.43646e-05	0.00131332	0.643239		LPGAT1	1	0.000698531	0.025058	0.86574		NIPBL	1	0.00481866	0.111307	0.892942		VPS36	1	0.00318512	0.148687	0.86762
EIF2B3	1	0.00814245	0.047671	0.889986		LRCH1	1	7.18361e-05	0.00487674	0.725257		NLN	1	0.00343927	0.0910344	0.905798		VRK1	2	0.00976605	0.188566	0.86977
ELOVL1	1	0.00525422	0.0356964	0.898302		LRRC16A	2	6.02358e-06	0.000249542	0.825626		NLRC5	1	0.00203703	0.065622	0.835974		WDR3	1	0.0011368	0.0906352	0.744296
ELOVL5	1	0.00061764	0.00876546	0.781022		LSP1	1	0.0049841	0.0927513	0.839798		NMI	1	8.79917e-08	5.99318e-05	0.307718		WDR36	1	0.00823804	0.238147	0.830012
EMC9	2	0.00130751	0.00097221	0.807903		LTBP1	1	0.00298067	0.0665559	0.785419		NPY	2	0.00379093	0.0299677	0.83831		WIPI1	1	0.00221525	0.124683	0.822793
EMP3	1	0.00247998	0.0215611	0.839945		LY75	1	0.00174524	0.0476517	0.845882		NRP1	4	0.00835483	0.0655583	0.870796		YME1L1	1	0.00443058	0.17501	0.901042
ENDOD1	1	0.00391492	0.0292617	0.808995		LZTFL1	1	4.264e-10	7.58972e-07	0.507735		NRP2	1	0.00130167	0.0493707	0.863077		YWHAG	1	0.00104861	0.0873548	0.64673
ENPP1	2	0.0008351	0.000478182	0.866421		MADCAM1	1	0.00875507	0.131428	0.806606		NSRP1	1	0.000226675	0.0151151	0.907805		ZAK	1	7.29389e-06	0.0076856	0.78908
EPS8	1	0.00330079	0.0259845	0.903141		MAGEH1	1	0.0097145	0.14058	0.891065		NT5DC1	1	0.000552972	0.0277155	0.810299		ZC2HC1A	1	0.00703096	0.219293	0.893369
ERAP1	1	0.000151276	0.0034905	0.760098		MAGI3	1	0.00684445	0.112953	0.895246		NTN1	1	7.99167e-07	0.000301379	0.51487		ZFAND6	1	0.0031414	0.148039	0.848554
ETS2	1	0.00902078	0.0507946	0.838433		MAN2C1	1	0.00283255	0.0644419	0.872719		NUBP1	1	0.00928488	0.163023	0.884944		ZFYVE16	1	0.00546278	0.195025	0.899433
ETV6	1	0.000239957	0.00471631	0.767549		MASP2	2	0.00869197	0.108475	0.900566		NUDT12	1	0.00158044	0.0562324	0.848197		ZHX1	1	0.00560605	0.197651	0.874963
EVI2A	1	0.00947425	0.0525412	0.764923		MAST4	1	0.00026924	0.0125812	0.790952		NUDT6	1	4.72239e-05	0.0051499	0.798695		ZNF423	1	0.00257732	0.133265	0.863439
EXOC3L4	2	0.000406627	0.00195651	0.746304		MATN2	2	0.00800409	0.0957267	0.867792		OAZ3	3	9.47217e-06	0.000998274	0.545515		ZPBP	3	0.00450863	0.106602	0.762722
F13A1	2	0.00137693	0.000659274	0.814779		MBD3	1	0.000171356	0.00920839	0.87533		ORAOV1	1	5.83248e-05	0.0060125	0.691692		SCAT		Over-expressed in low RFI pigs
F2RL2	2	0.000400011	0.00195818	0.810464		MCAT	1	3.41129e-10	7.08392e-07	0.764833		PABPC1	2	0.00559337	0.105355	0.906775		AARD	1	0.0011509	0.0910897	1.26607
F3	3	0.00626085	0.0315103	0.843002		MCF2L	1	1.18749e-05	0.00142533	0.736357		PALM2	1	7.64592e-05	0.00729077	0.765546		ABCC3	1	0.00865418	0.243259	1.15281
FABP4	7	0.00914422	0.0289756	0.8667		MCOLN1	2	0.00908935	0.0506992	0.896773		PARP1	1	0.00316919	0.0868386	0.897819		ABCF1	1	0.00315431	0.148187	1.15335
FADD	3	1.87416e-06	7.27987e-06	0.814128		MERTK	2	0.00603768	0.00246085	0.909049		PARVG	1	1.6608e-09	3.95913e-06	0.71125		ABHD13	1	0.00359016	0.158138	1.10055
FAM107B	2	0.00536554	0.0213235	0.853847		MGST2	2	1.39506e-05	0.0010802	0.667843		PCK2	1	0.00802765	0.151113	0.839857		ACAA1	1	0.00123507	0.0945066	1.1675
FAM111B	2	0.000735707	0.00463337	0.823929		MITF	1	0.00647321	0.109273	0.889338		PDCD10	1	0.00301652	0.0844138	0.905723		ACADVL	2	0.00846661	0.0872526	1.19982
FAM129A	1	0.00707931	0.0433614	0.861061		MKI67	1	0.00766188	0.12079	0.87627		PDCD4	1	0.00126565	0.0483712	0.861124		ACAT1	1	0.00201755	0.118777	1.10276
FAM171B	1	0.00237193	0.0210032	0.858947		MLTK	1	0.00206613	0.0531687	0.868042		PDLIM1	2	0.00851241	0.14257	0.886494		ACOT4	3	1.93138e-05	0.00611917	1.59798
FAM174A	2	0.00247513	0.0168456	0.870508		MLX	1	5.10546e-05	0.00377148	0.729238		PDLIM5	1	0.00214374	0.0677176	0.840224		ACOX1	5	0.0090323	0.0451681	1.26665
FAM190A	1	0.00360949	0.0277425	0.685422		MMD	1	0.00529272	0.0965528	0.841225		PDYN	2	0.00147344	0.0519954	0.572616		ADAM17	1	0.0069176	0.218465	1.21612
FAM204A	3	0.00429545	0.00127158	0.871703		MMP14	2	0.00501723	0.0515906	0.832182		PDZD2	3	0.00645228	2.53736e-06	0.883602		ADAM9	1	1.46168e-05	0.0109589	1.33456
FAM20A	1	0.0024343	0.0213308	0.842476		MMP24	1	0.00185984	0.0496396	0.805637		PEAR1	1	0.00424106	0.103547	0.879157		ADAMTSL1	1	5.0171e-05	0.0176218	1.50584
FAM24A	1	0.000469932	0.00733009	0.866759		MOB3C	1	0.00679513	0.112636	0.824547		PGLYRP1	1	6.43317e-05	0.00648849	0.730401		ADIPOQ	2	0.000979255	0.0617137	1.18103
FAM46A	2	0.00966588	0.0310615	0.863061		MPV17L2	1	0.00017447	0.00930314	0.886621		PGLYRP3	1	4.28163e-06	0.000960646	0.705267		ADRM1	1	0.00518835	0.190469	1.14396
FAM65B	1	0.000624602	0.00883053	0.773227		MRC2	1	0.000890917	0.0296541	0.880936		PGM5	1	0.00999213	0.171136	0.842789		AGPAT6	4	0.00734318	0.0842665	1.1969
FAM84A	1	0.00358785	0.0276134	0.61532		MRPL24	2	0.00137153	0.0296281	0.905603		PHACTR1	1	0.00247536	0.0744662	0.859896		AGPHD1	1	0.00118729	0.0926388	1.18248
FARS2	2	3.41374e-05	0.000959185	0.853091		MRPS16	1	0.00235483	0.0574926	0.817926		PIK3C3	3	0.00312724	0.00153	0.902267		AGT	2	0.00169623	0.0940556	1.35385
FAS	1	0.00434986	0.0314255	0.846747		MSL1	1	0.00330357	0.0713176	0.901154		PIK3R5	1	0.00284788	0.0819185	0.802616		AKR1C1/AKR1C2	1	0.00894377	0.247123	2.14872
FBLN1	2	0.00934021	0.0383875	0.801277		MTERFD1	4	8.63415e-06	0.000338962	0.794824		PIKFYVE	1	3.70903e-08	3.29e-05	0.719375		AKR1C4	3	0.00754039	0.137331	2.34524
FBLN2	1	0.000222873	0.00451669	0.793771		MTFP1	2	0.008692	0.126018	0.823034		PKNOX1	1	0.000127476	0.0101933	0.878622		AKT3	1	0.00180141	0.113094	1.12587
FBP1	1	0.000117653	0.00298217	0.628147		MTHFD1	1	6.60843e-06	0.000949401	0.634357		PLA2G7	7	0.000645845	0.0105537	0.774696		ALDH2	11	0.00068108	0.0111055	1.59014
FBXO22	2	2.62094e-05	0.000181089	0.826032		MUTYH	1	2.23779e-07	9.50526e-05	0.769881		PLAT	4	0.00966305	0.126148	0.830032		ALG1	1	0.000499229	0.0597039	1.21682
FBXO32	1	0.00373233	0.0284208	0.765588		MYH7	1	0.000144351	0.00810165	0.771453		PLEKHA1	1	0.000532274	0.0269615	0.762816		ALG9	1	1.08151e-05	0.00980579	1.59334
FCER1G	3	0.000766887	0.0072185	0.696761		MYL6	1	0.00219943	0.0552504	0.757739		PLEKHG5	2	0.00704026	0.126148	0.884113		ALKBH3	1	0.00413295	0.168724	1.17642
FCGR1A	1	0.00116917	0.0132142	0.651619		N4BP2	1	1.29085e-05	0.00151731	0.521465		PLN	5	0.00690859	0.0983951	0.854671		ALPK2	1	0.00223268	0.124683	1.28112
FCGR2B	4	0.00704634	0.0135249	0.735901		N4BP2L1	4	0.00723665	0.00335825	0.83408		PMM1	2	1.0753e-05	0.000867381	0.84609		AMFR	2	0.00804421	0.0475494	1.12739
FCGR3B	4	0.000951729	0.00618957	0.67121		NAA16	1	0.00170221	0.0469224	0.766896		POLR3H	2	3.42463e-05	2.20589e-05	0.69491		AMOTL1	1	0.00938968	0.252292	1.23122
FCN2	3	0.00794952	0.00575265	0.597315		NAV3	1	0.0085664	0.129847	0.872896		POMP	1	0.000983992	0.0410682	0.84604		ANXA2	4	0.00776886	0.0650019	1.22195
FCRL2	1	0.000538132	0.00801513	0.808887		NCF1	2	0.00845317	0.00528859	0.893535		PPP1R9A	1	0.0093811	0.16421	0.85658		ARF5	1	6.64438e-05	0.0203972	1.11634
FER1L5	1	0.00500921	0.0345542	0.87305		NDUFB2	2	0.00351953	0.0144917	0.901275		PPP2R1B	1	0.0032069	0.087423	0.865224		ARL2BP	2	0.000314374	0.0143744	1.30713
FGF11	1	9.11972e-06	0.000534651	0.773121		NDUFB9	2	0.000676133	0.00196879	0.828327		PPT2	1	0.00823071	0.152916	0.833322		ATP2A2	3	0.00593015	0.111007	1.21082
FGL2	4	0.00869513	0.0181936	0.843705		NFATC4	1	2.62208e-07	0.000103169	0.817139		PRDX1	2	0.00818214	0.145464	0.865123		BCAM	1	0.00312492	0.148039	1.15209
FHIT	1	0.00572738	0.0375993	0.790383		NGEF	2	0.00758364	0.116715	0.894612		PRKD1	2	0.00116582	0.0189146	0.874578		BCL2L11	1	0.00255838	0.132638	1.2876
FIBIN	2	0.00785423	0.0388258	0.829897		NHP2L1	1	0.000357147	0.0155588	0.893035		PRKG1	1	0.00275956	0.0801028	0.882652		BIN1	1	0.00390425	0.164025	1.1132
FITM1	1	0.00731693	0.0443207	0.830284		NHS	1	0.00920427	0.135345	0.849867		PRKRIR	1	3.93596e-05	0.00460165	0.558891		BIVM	1	0.000871938	0.0816163	1.1862
FKBP10	2	0.00594214	0.012749	0.860163		NIPSNAP1	1	0.00371632	0.0764094	0.892461		PROS1	2	0.000487559	0.0133251	0.784313		BNC2	1	0.00544507	0.194775	1.21577
FLI1	1	0.000520219	0.0078447	0.761412		NLRC5	1	0.00140928	0.0407595	0.680343		PSMA3	1	1.77934e-06	0.000534595	0.766438		BSCL2	1	0.000684528	0.0694992	1.15639
FLRT2	1	9.93578e-05	0.00266127	0.837576		NME2	2	0.00661483	0.100237	0.902722		PSMB8	5	0.00834647	0.0883286	0.773679		BZW1	2	0.0022836	0.0609928	1.14978
FLT1	1	0.00492034	0.0341207	0.878652		NME4	2	0.00184532	0.0125215	0.834165		PSME2	1	0.000148209	0.0113286	0.746859		C10orf12	1	0.00644409	0.212697	1.112
FLVCR2	1	0.00587315	0.0381927	0.800018		NMI	1	2.41468e-08	1.5043e-05	0.393069		PTCH2	1	0.00732263	0.143263	0.844802		C11orf1	1	0.000442215	0.0559761	1.33756
FN1	1	8.14846e-05	0.00234273	0.658851		NPEPL1	1	0.000246041	0.0118975	0.898939		PTGES2	1	0.00271795	0.0791965	0.85305		C14orf101	1	0.000325639	0.0475494	1.14198
FNDC1	1	0.00523426	0.0356099	0.732153		NPR1	1	0.000507574	0.0199475	0.799661		PTK2B	1	0.00639297	0.131027	0.894289		C19orf42	2	8.14705e-05	0.0147679	1.70826
FOLH1	2	0.00831308	0.021609	0.773365		NRN1	2	7.50695e-09	4.13072e-06	0.168913		PTS	2	0.00206907	0.0376066	0.896355		C22orf13	1	0.00814177	0.236706	1.10223
FOLR1	3	0.000250938	0.00411419	0.742007		NT5DC1	1	0.00323951	0.0704096	0.848288		PYGL	3	0.00959145	0.10812	0.904123		C2CD4D	1	0.00129725	0.0970747	1.2185
FOXP2	1	0.000106978	0.00281938	0.823352		NTN1	3	3.49013e-05	0.00207353	0.643174		PYY	1	0.00815511	0.15241	0.745628		C3orf58	1	0.00484098	0.183952	1.18058
FRMD8	1	0.000256559	0.00491067	0.801835		OAZ3	3	5.88065e-06	0.000512318	0.642229		QKI	1	0.00446487	0.105907	0.889803		C4orf47	1	0.00365916	0.159575	1.10852
FRY	1	7.09404e-06	0.000452026	0.761059		OBSCN	1	7.23424e-05	0.00489093	0.745018		RAB27A	1	0.00172933	0.0593167	0.870634		C6orf106	2	0.000462817	0.0358752	1.31054
FUCA2	3	0.00202337	0.00386469	0.900702		OPTN	1	6.71568e-05	0.00464862	0.720273		RAP1A	1	5.75676e-05	0.00598441	0.900451		C8orf37	3	0.0020822	0.033025	3.0028
FXYD2	2	0.00565452	0.0138614	0.847144		ORAOV1	1	1.16073e-06	0.000289246	0.638325		RAPGEF4	1	0.00870769	0.157203	0.853645		C9orf135	1	1.21058e-05	0.0104071	1.39153
FXYD6	1	0.000446273	0.00709918	0.793984		PA1	1	0.00027156	0.0126724	0.891528		RASGRP2	1	0.00759446	0.146076	0.903438		CACNA1C	1	0.000955683	0.0840456	1.16199
GABARAPL1	1	0.0032688	0.0258473	0.898847		PABPC1	1	3.68152e-05	0.00299808	0.88722		RBMS2	1	0.000679361	0.0316019	0.894885		CALR3	1	0.000250153	0.0421653	1.26612
GADD45A	1	0.007805	0.0463088	0.799124		PABPC1L	1	4.80013e-07	0.0001602	0.630354		RC3H2	1	0.00699085	0.138946	0.905163		CANX	1	5.30901e-05	0.0178433	1.25191
GADD45B	3	0.00964193	0.00835654	0.778782		PANK3	1	0.00728274	0.117185	0.85973		RCBTB2	1	0.00943942	0.165004	0.874897		CASP7	1	0.00417508	0.169028	1.1538
GADD45G	2	0.00205292	0.00323418	0.751229		PARD3	1	0.00452052	0.0866526	0.841177		RDX	1	1.8749e-06	0.000550096	0.803262		CAT	9	0.00218624	0.0204132	1.16668
GALM	1	0.000170901	0.00379595	0.858775		PARVG	2	6.52563e-12	2.44769e-08	0.615502		RELT	1	2.66882e-07	0.000125813	0.658774		CCDC43	1	0.00447357	0.17562	1.21519
GALNT1	1	0.00327076	0.0258473	0.872453		PBK	1	0.00217248	0.0548317	0.886544		RHOC	2	0.00339056	0.0242868	0.881597		CCDC47	1	3.77611e-05	0.0150097	1.23929
GALNT5	1	0.0037614	0.0285287	0.801588		PCM1	1	0.0028728	0.0649171	0.908525		RNASEK	2	0.00252889	0.00294186	0.875262		CCDC80	1	0.0033959	0.155029	1.24834
GALNTL1	1	2.97185e-07	5.22682e-05	0.675384		PDCD4	1	3.27278e-05	0.00274906	0.810103		RNASET2	3	0.00570392	0.0057792	0.833189		CCHCR1	1	0.00226512	0.125485	1.2092
GALNTL4	1	0.00890674	0.0503564	0.884683		PDK1	1	0.000180561	0.00952355	0.834486		RPN2	1	0.00892734	0.159563	0.886482		CD1E	1	0.00784758	0.231257	1.13027
GATM	4	0.00872064	0.00946432	0.892311		PDXK	1	0.00526375	0.0960711	0.877353		RRP8	1	0.00233273	0.0717971	0.888215		CDK16	1	0.000946985	0.0839953	1.16614
GCM1	1	0.000376249	0.00637034	0.775502		PDZK1IP1	1	2.14985e-06	0.00043204	0.446719		RSF1	1	0.00160855	0.0566684	0.864731		CDK5	1	0.00398704	0.165547	1.15468
GCNT1	1	0.00243989	0.0213743	0.878801		PFN2	1	0.00374241	0.0766927	0.659364		RUNX1T1	1	0.000498829	0.0258159	0.822368		CES1	1	0.00100185	0.0847266	2.1604
GDAP2	1	0.00295196	0.0242217	0.85455		PHLDB1	2	1.70588e-05	0.00165311	0.602685		S100A10	1	0.000975233	0.0408313	0.797014		CES1P1	1	0.000968149	0.0840456	1.57385
GEM	1	0.00402888	0.029861	0.858706		PHYH	6	0.00474978	0.00383914	0.80371		SCARF1	1	0.000434076	0.0240298	0.802539		CES3	7	0.00241063	0.0788589	2.84216
GFRA1	1	0.00387818	0.0290944	0.845336		PIGR	3	0.00340954	0.0564986	0.749688		SELL	1	0.000531397	0.0269529	0.698866		CHGA	1	0.00262045	0.13478	2.96505
GGTA1	2	0.00620777	0.0332574	0.884201		PIK3CG	2	0.00476517	0.0570077	0.811397		SEMA4C	1	0.0089567	0.159863	0.893736		CHML	1	0.00300324	0.145034	1.20943
GIMAP7	1	0.000833721	0.0106532	0.672309		PIK3R5	1	0.00228389	0.0564986	0.810947		SEMA7A	1	0.00372077	0.0949281	0.798201		CHST2	1	0.006645	0.214816	1.19293
GJA1	1	0.00426569	0.0310487	0.841216		PIKFYVE	2	0.00538221	3.09901e-05	0.896243		SEPT8	2	0.00131253	0.0247717	0.867273		CLN3	1	7.76656e-05	0.0214748	1.21661
GK5	1	0.00157692	0.0161544	0.89259		PKNOX1	1	0.00470704	0.0890465	0.890237		SEPT10	1	0.0054457	0.119787	0.906346		CNR1	1	0.00751722	0.226172	1.18138
GLRX	4	0.000303822	8.9902e-05	0.71572		PLA2G16	1	0.000662807	0.0241237	0.868076		SFXN1	3	0.00106054	0.0240154	0.878279		COL4A2	1	0.00660971	0.214185	1.18563
GLT25D1	1	0.00251501	0.0217839	0.88988		PLA2G4A	2	0.00957369	0.0496396	0.883248		SFXN4	1	0.0018759	0.0624351	0.839716		COL4A3BP	2	0.00140943	0.0285335	1.33197
GMIP	1	0.00294888	0.0242046	0.797013		PLEC	1	1.66995e-18	6.24211e-14	0.417486		SGIP1	1	0.00246993	0.0744406	0.855365		COPB2	1	0.00965186	0.255117	1.17084
GNAI2	2	0.00622705	0.0350494	0.907327		PLEKHA1	1	0.00568852	0.100917	0.829452		SGSM1	1	0.00209097	0.0667955	0.824836		COQ3	1	0.00216432	0.123588	1.19346
GNAI3	2	0.000185236	0.00365728	0.885079		PLEKHA3	1	0.000865292	0.029063	0.867182		SH3BP2	1	0.00914842	0.161471	0.804268		CPB1	1	0.00312578	0.148039	1.24188
GNG10	1	1.87147e-06	0.000194596	0.780723		PLEKHG5	1	0.00199547	0.0517977	0.848631		SIPA1L2	1	0.00184646	0.0618874	0.871524		CPSF3	1	0.00109561	0.0889887	1.31945
GNL1	1	4.6515e-05	0.00162458	0.732287		PLK3	1	0.00347019	0.0735466	0.664875		SIX5	1	0.00245368	0.0740412	0.810812		CREB3L2	1	0.00834548	0.240122	1.15639
GORASP1	1	0.000981743	0.0118372	0.825572		PNKD	1	0.00796559	0.123817	0.861549		SLC25A27	1	0.00170093	0.0587131	0.684423		CROT	3	0.00344694	0.0590464	1.30236
GPM6B	3	0.00831503	0.0224486	0.870847		PNOC	3	0.00194591	0.00894051	0.81566		SLC25A36	1	0.00894897	0.1598	0.80109		CRYAB	2	0.00447756	0.172406	1.41138
GPNMB	5	0.000204147	0.00255215	0.605803		PNPLA6	1	0.00452384	0.0866676	0.897145		SLC25A37	1	0.00468155	0.109414	0.891364		CSF3	1	0.00919442	0.24949	1.16453
GPR110	1	0.00798231	0.0470209	0.840628		POLD2	2	0.00518482	0.0838016	0.862897		SLC29A1	1	0.00991087	0.170356	0.90568		CTSA	1	0.00655673	0.213918	1.10197
GPR135	1	0.00208274	0.0194044	0.84952		POLR3H	2	0.0009258	5.2986e-06	0.78208		SLC35G6	1	0.000331914	0.0196582	0.842467		CTSW	2	0.00449701	0.143923	1.15131
GPR183	1	0.00166151	0.0167257	0.772879		POMP	1	7.34899e-05	0.00491409	0.824774		SLC36A4	1	0.00344956	0.0911766	0.909049		CUL1	1	0.00250039	0.131726	1.10997
GPSM3	1	0.00382451	0.0288296	0.810156		PON2	5	0.00177549	0.000415635	0.780103		SLC37A4	1	0.00477156	0.110704	0.803994		CYB5A	8	0.00563092	0.109183	1.18831
GPX2	1	0.00240927	0.021203	0.739217		PPM1F	1	0.00393611	0.0789455	0.796591		SLC7A7	4	0.00220646	0.0339447	0.738822		CYP4V2	1	0.00557436	0.197513	1.14701
GPX3	5	0.000231413	0.00183985	0.808897		PPP1R11	1	0.000139108	0.00785276	0.610511		SLCO2B1	2	0.00125506	0.00869497	0.805775		DCAF4L2	1	0.00415379	0.16877	1.13048
GRHPR	1	0.00213546	0.0196775	0.703076		PPP1R18	1	0.00595193	0.103864	0.874522		SMC5	1	0.00292452	0.0827954	0.898195		DCAF8	1	0.00134944	0.0990617	1.12001
GRK5	1	0.00582808	0.0380051	0.779584		PPP1R1A	1	0.00127284	0.0378502	0.768704		SMTN	1	0.00635301	0.130652	0.820702		DDX10	1	0.0064907	0.213007	1.17219
GRN	3	0.00125366	0.00135713	0.885449		PPP1R35	1	1.94385e-05	0.00195847	0.805528		SMYD3	2	0.00142765	3.7629e-05	0.872813		DERL1	1	0.00687064	0.217743	1.21952
GSN	1	1.79069e-05	0.000842769	0.761332		PPP1R36	1	0.00768876	0.121163	0.892291		SORT1	1	0.00155765	0.0557336	0.791952		DERL2	1	0.00183957	0.114204	1.12764
GSTM1	2	0.000769489	0.00755837	0.746535		PPP1R3D	1	0.00358745	0.0748717	0.893717		SPDEF	1	2.13648e-05	0.00294186	0.706985		DESI1	1	0.00722344	0.222491	1.15806
GSTM3	1	0.00210293	0.0195081	0.796523		PRAF2	1	0.000581524	0.0220454	0.87207		SPP1	2	0.00382022	0.0540682	0.757199		DHRS1	3	0.00285097	0.024327	1.16896
GTF3C6	1	0.00138008	0.0148324	0.873438		PRCP	3	6.31716e-10	1.33013e-07	0.728705		SREBF2	1	0.00233509	0.0717971	0.877489		DHRS4	4	0.000539341	0.0394768	1.47393
GUSB	1	0.00544476	0.0364568	0.872216		PRDX1	2	2.15798e-07	8.00006e-05	0.681744		SRGN	3	0.00183224	0.0289231	0.75438		DHRS7	6	0.00900707	0.022985	1.30977
H2-Q4	1	4.30449e-08	1.23654e-05	0.565685		PREP	4	7.10855e-05	0.00105245	0.773013		STAC3	1	0.000443175	0.0242868	0.842883		DHX16	2	0.00971485	0.155539	1.11646
HADH	2	0.00450311	0.0260846	0.882933		PRKD1	1	0.00545238	0.0984563	0.877774		STAM2	1	0.00107024	0.0433346	0.887102		DHX33	1	0.00135091	0.0990617	1.30565
HCK	1	0.00886049	0.0502449	0.809883		PRKRA	4	0.000152455	0.000286638	0.773817		STARD10	2	0.00617687	0.0287814	0.862559		DLG2	1	0.00532656	0.192849	1.20721
HECTD3	1	4.62875e-09	2.18578e-06	0.779262		PRKRIR	1	9.57323e-05	0.00595404	0.532924		STARD4	1	0.00852212	0.155452	0.794515		DNAJC2	2	0.00169243	0.00925046	1.15514
HECW2	1	0.00526466	0.0357533	0.888996		PSMA3	1	3.25075e-06	0.000573159	0.774365		STARD5	1	0.00321256	0.0874613	0.85458		DNAJC7	1	0.00830568	0.23933	1.12383
HELQ	1	4.04871e-07	6.43167e-05	0.757848		PSMB10	6	0.00390278	0.0277224	0.803915		STAT3	1	0.000304719	0.0185665	0.835912		DNER	2	0.0066033	0.0910288	1.29763
HEMK1	1	0.000146997	0.00341922	0.690479		PSMB9	1	0.0021025	0.0536446	0.618269		STEAP1	3	0.000412387	0.00951782	0.607164		DOCK5	1	0.00464346	0.179598	1.16787
HEXB	1	0.000849451	0.0107537	0.817348		PSME2	1	0.000121121	0.00707402	0.726238		STXBP1	1	0.000475005	0.0250244	0.828447		DOK2	1	0.000421145	0.0543681	1.37946
HEY1	1	0.00439679	0.0315999	0.854993		PTGES2	1	0.0030488	0.0676495	0.885453		SURF1	1	0.00101108	0.0416915	0.519293		DUOX2	4	0.00336695	0.10999	1.60615
HIST1H2AC	1	0.00999671	0.0544252	0.850696		PTGR1	1	0.00419992	0.0827563	0.76486		SUV420H2	1	0.00449327	0.106317	0.888366		DUSP10	1	0.00146887	0.101898	1.28928
HIVEP1	1	0.000271767	0.0051034	0.854525		RAB28	5	6.99053e-06	0.000103169	0.826512		SYNGR3	1	0.00235032	0.0720443	0.88457		EEF2K	2	0.00517402	0.109389	1.19302
HK1	3	0.000959478	0.00363806	0.84273		RAMP1	2	0.000245551	0.00653793	0.815371		SYNPO2	2	0.00320885	0.0216531	0.796167		EHMT1	1	0.00651334	0.213571	1.13366
HK2	1	0.00493266	0.0341786	0.828019		RAP1A	2	0.00128384	0.00349708	0.908718		SYT7	1	0.00315888	0.0866806	0.8036		EIF4EBP2	1	5.19186e-05	0.0178433	1.16417
HLA-A	8	7.06452e-05	8.72809e-05	0.725014		RAPGEF4	1	5.16393e-07	0.000169875	0.824143		TACC1	3	0.000617901	0.00163527	0.850118		ELAC2	1	0.00698853	0.218977	1.18528
HLA-B	1	2.75765e-07	4.99828e-05	0.474255		RBM47	1	0.00824753	0.126606	0.906791		TACC2	3	0.0014636	0.0249912	0.857898		ELL2	1	0.00472512	0.180961	1.12503
HLA-C	1	3.05117e-06	0.000269002	0.560114		RDX	1	9.39809e-05	0.00588427	0.844877		TAL1	1	1.22303e-05	0.00197664	0.775385		ELMOD3	1	0.00578378	0.200615	1.24036
HLA-DOB	1	3.11546e-07	5.42405e-05	0.567597		RHOC	2	0.00334052	0.0387756	0.830901		TAOK2	1	3.15516e-05	0.00392453	0.857443		EPB41L1	1	0.00213985	0.122506	1.15761
HLA-DRB3	1	0.0057187	0.0375621	0.790439		RHOH	1	0.000761606	0.0266805	0.820611		TAP1	1	0.00165897	0.0578923	0.871322		EPHX1	4	0.0027752	0.0491082	1.41079
HLA-H	1	3.50672e-06	0.000292697	0.59429		RNASEK	1	2.68692e-07	0.000104619	0.782031		TATDN1	1	0.00889001	0.159269	0.891748		EPN2	1	0.000503528	0.0600337	1.13925
HMG20A	3	0.00209172	3.26555e-05	0.793258		RNASET2	3	0.000843096	0.00849028	0.825579		TAX1BP3	1	0.00381775	0.0964971	0.851647		ERAP1	1	0.00956435	0.254149	1.13588
HMOX1	5	0.00647213	0.0130753	0.795482		RNF39	1	0.000212522	0.0106629	0.637871		TBC1D2B	2	0.00111222	0.0126823	0.860733		ERAP2	1	0.000570179	0.0632223	1.19698
HOOK3	2	0.000434874	0.000890146	0.873054		RNU6-1	1	0.00188098	0.0497941	0.543242		TBX2	1	0.00883081	0.158431	0.869149		ERBB2	1	0.004363	0.172691	1.10453
HOPX	6	0.000253955	0.000728621	0.76194		ROBO1	2	0.00967213	0.0349172	0.887184		TDRD3	1	0.000233955	0.0154654	0.800585		FAAH	3	0.0069758	0.0174617	1.73974
HSD11B1	5	1.72025e-05	0.000106	0.673664		ROBO2	1	0.0088123	0.131863	0.75373		TEAD4	1	0.00203162	0.0655583	0.863962		FAM13A	1	0.000676083	0.0690012	1.42173
HSD17B11	1	0.000265703	0.00502984	0.85593		RPS10	1	0.000543642	0.0209708	0.78329		TECPR2	1	0.000100884	0.00874523	0.810485		FAM170A	1	0.00146465	0.101787	1.23484
HSD17B4	1	5.42557e-06	0.000375563	0.76208		RRAS	1	0.00417144	0.0823688	0.845818		TERF1	1	0.00114879	0.0452609	0.883877		FBP1	1	0.00545051	0.194775	1.12663
HSD3B7	1	0.00370243	0.0282743	0.888441		RTKN	1	0.00971309	0.14058	0.851367		TEX12	1	0.00926798	0.162828	0.638217		FBP2	2	0.000730268	0.0471779	1.41983
HSDL2	3	0.00372759	0.0114617	0.856114		SAMD5	1	0.00646246	0.109254	0.881516		TFCP2L1	1	0.00375307	0.0954368	0.831993		FLRT3	1	0.00298476	0.144376	1.25139
HSF2BP	1	0.00825406	0.0481363	0.908672		SAMHD1	1	0.000281906	0.0130737	0.798147		THRB	2	0.00123447	0.0290475	0.78876		FRMD4A	1	0.00223181	0.124683	1.34125
HSPB3	1	0.00110839	0.0128488	0.879381		SAMSN1	1	0.0067023	0.111692	0.875357		TINF2	1	2.68384e-06	0.00069167	0.689929		FTH1	8	0.00423805	0.0788589	1.14262
HSPE1	1	5.97806e-05	0.00189582	0.707392		SATB2	1	6.49815e-10	9.71578e-07	0.581611		TLK2	1	0.00056546	0.0282301	0.880523		FTSJ1	1	0.00868011	0.24338	1.11108
HTRA1	1	0.000886713	0.0110589	0.717703		SCT	1	0.00213327	0.0541341	0.530973		TMCO5B	1	4.48597e-05	0.0050311	0.845654		GAS6	1	0.00646725	0.212955	1.16382
HYAL2	3	0.00515589	0.00362479	0.864029		SDC3	1	0.00328986	0.0710819	0.877267		TMEM101	1	0.000474742	0.0250244	0.889883		GLUL	2	0.00902439	0.246134	1.18678
ICA1L	1	0.00480884	0.0336676	0.754179		SDC4	2	0.00671561	0.110924	0.90699		TMEM108	1	0.00640175	0.131066	0.763259		GPATCH1	1	0.000424384	0.0544801	1.29788
ICAM2	1	8.6551e-06	0.000514412	0.796071		SECISBP2	1	0.0021725	0.0548317	0.860741		TMEM128	1	0.00587962	0.125221	0.902568		GPATCH4	1	0.00571472	0.199642	1.18371
ICOS	1	0.00235848	0.0209163	0.766441		SELL	1	0.00482684	0.0906191	0.767031		TMEM173	2	0.00565619	0.0603794	0.8934		GPD1	3	0.00601972	0.155745	1.1183
ID3	1	0.00843745	0.0486707	0.837858		SERHL	1	1.9646e-06	0.000403488	0.806106		TMEM242	1	0.00928763	0.163023	0.847214		GPR125	1	2.8136e-05	0.013533	1.33843
IFFO2	2	0.00106589	0.00512199	0.795071		SERPINA5	2	0.00744158	0.108294	0.780661		TMEM44	1	0.00699526	0.138946	0.90247		GPX1	4	0.00692597	0.145034	1.35854
IFI30	3	0.000528167	0.00354323	0.648733		SERPINB7	1	0.000777664	0.0271363	0.822778		TMEM54	1	0.00732091	0.143263	0.842103		GPX2	2	0.0064338	0.155745	1.33911
IFIT5	1	0.00359944	0.0276779	0.83445		SEPT1	1	6.91617e-06	0.000982964	0.811916		TMPO	1	0.00203902	0.0656306	0.906101		GSTK1	2	0.000581866	0.0626699	1.20593
IFNA5	1	0.00773731	0.0460101	0.888726		SETD1B	1	0.000152391	0.00842988	0.903991		TNFAIP3	1	0.00323549	0.087835	0.864303		GSTP1	3	0.00319211	0.114204	1.15734
IFNAR1	1	0.00600229	0.0387615	0.90106		SETD9	1	0.000701346	0.0251107	0.773754		TNFRSF1B	2	3.71474e-05	0.000881941	0.840534		GZMB	1	0.00155078	0.105005	1.39759
IFNGR1	1	0.00227474	0.020412	0.873901		SFXN4	1	0.000359973	0.0155915	0.803629		TNFSF15	1	0.00686957	0.137543	0.847884		GZMM	1	0.00508116	0.188566	1.16682
IFT52	1	0.000439362	0.00703527	0.905134		SGK2	3	0.000223321	0.00526599	0.689066		TNS4	1	0.00862522	0.156219	0.880393		H2AFZ	1	0.00232612	0.126483	1.14931
IGF1	2	0.00981226	0.00687369	0.885688		SGMS1	2	0.00854808	0.109937	0.845326		TRIO	1	0.00161102	0.0566709	0.687523		HCAR1	1	0.00132492	0.0985831	1.42079
IGF1R	1	0.00244824	0.0214094	0.870913		SH2B2	1	0.00409867	0.0812754	0.841162		TRPT1	2	0.00515117	0.0919883	0.788127		HEATR4	2	8.46332e-07	0.00180621	1.38902
IGFBP5	2	0.00019774	0.000572982	0.735118		SIGLEC1	1	0.00954862	0.138987	0.867903		TSPO	1	0.00018794	0.0133251	0.836758		HGS	1	0.00180097	0.113094	1.11369
IGSF1	3	0.00238077	0.00875074	0.779645		SIK3	2	0.00378009	0.0492355	0.834185		TTC21A	1	0.00458146	0.107801	0.879736		HGSNAT	1	0.00699274	0.218977	1.10651
IGSF6	1	0.00266875	0.0226786	0.755808		SIRPA	1	0.00425757	0.0835715	0.88271		TTC39A	1	0.00717523	0.141728	0.786805		HIGD1B	2	0.000544566	0.0475978	1.51996
IKBIP	1	0.00697881	0.0430056	0.898781		SIRPB1	1	0.00591425	0.103423	0.896742		TTC7A	1	0.00231278	0.0714863	0.848304		HIST1H2BD	3	0.00540568	0.146811	1.34609
IKBKB	1	6.65454e-05	0.00203184	0.852501		SLAIN2	1	0.00213849	0.0542298	0.853938		TTLL1	1	9.83233e-05	0.00860148	0.813209		HMOX2	1	0.00769087	0.229035	1.26385
IL10	2	0.000557934	0.00761595	0.756211		SLC22A15	1	0.00348954	0.0736032	0.895857		TXNIP	4	0.00998596	0.138079	0.833805		HPDL	1	0.00488379	0.184436	1.13781
IL10RA	1	0.00125907	0.0139028	0.634986		SLC22A23	1	0.000185755	0.00970175	0.794243		TYK2	1	0.000114276	0.0094094	0.806086		HPGDS	1	0.00525169	0.191532	1.39562
IL13RA1	2	0.00583185	0.0204267	0.876778		SLC25A36	1	0.00754771	0.119697	0.907578		ULBP1	2	0.00013649	0.00210388	0.795716		HRH1	1	0.000715163	0.0714925	1.2047
IL18	3	3.46589e-06	0.000189807	0.459188		SLC25A37	1	0.00185104	0.0495347	0.869328		ULK4	1	4.76914e-07	0.000204387	0.711043		HSDL2	4	0.000498553	0.021035	1.44721
IL4R	1	0.000291805	0.0053792	0.724798		SLC35A2	2	0.00868471	0.0895771	0.882202		UQCRB	1	1.30089e-07	7.99999e-05	0.663872		HUS1	2	0.00304816	0.110288	1.36827
IMPA1	1	0.00389491	0.0291656	0.85374		SLCO2B1	2	0.00141944	0.00222522	0.832111		VCAN	2	0.00187409	0.061714	0.756031		IFI27L2	2	0.00136343	0.0635449	1.27595
INPP4B	1	0.00175271	0.0172792	0.768285		SLX1B-SULT1A4	1	1.85346e-06	0.000384854	0.535037		VOPP1	1	0.00730723	0.143223	0.904988		IFT52	2	0.0073059	0.101787	1.58018
INPP5F	1	0.00230574	0.0205596	0.906074		SMAD4	1	0.00154779	0.0437962	0.89135		VPREB	1	0.00413709	0.101804	0.786338		IL15	1	1.12168e-05	0.00993887	1.34292
IP6K2	1	0.00529617	0.0358894	0.885172		SMAD9	1	3.12143e-05	0.00265173	0.785504		VPS53	1	0.000386203	0.0219601	0.870143		IL28A	1	0.00764664	0.228269	1.20758
IQGAP2	1	0.00170987	0.0170263	0.84892		SMS	1	0.000514129	0.0201021	0.769114		VWCE	1	0.00243694	0.0738281	0.779872		ILVBL	1	0.00856445	0.241783	1.15614
IRAK2	1	0.00476088	0.0334681	0.820909		SMYD3	1	0.000526181	0.020509	0.857763		WDR24	1	7.68685e-09	1.12766e-05	0.85216		INO80C	1	0.00191427	0.115857	1.12528
IRAK4	2	0.00773892	0.0197342	0.907056		SNX10	2	0.00326706	0.0442146	0.838669		WDR36	1	8.37401e-05	0.00778342	0.787661		INTS6	1	0.00434409	0.1726	1.1024
IRF5	1	0.00461737	0.0327106	0.739392		SNX14	1	0.00682875	0.112943	0.89097		WDR62	1	0.000372557	0.0213879	0.652363		IPP	1	0.00378847	0.162164	1.11449
ISOC1	1	0.000339809	0.00595219	0.766788		SNX20	1	0.000909873	0.0300249	0.816028		WDR64	1	0.00429274	0.104223	0.865993		JAK2	2	0.00424772	0.032742	1.1484
ITGA9	1	0.00168994	0.0169004	0.863211		SOD2	8	0.000527121	0.00299707	0.759168		XKR5	1	0.00185285	0.0620469	0.881028		KBTBD7	1	0.00683132	0.217237	1.15138
ITGB2	2	0.00446386	0.0204107	0.739756		SOWAHD	1	0.0096272	0.139587	0.876327		YME1L1	1	4.722e-05	0.0051499	0.858894		KCNJ2	2	0.0058744	0.049836	1.39248
ITM2B	34	0.000596083	6.46119e-07	0.873682		SP3	1	1.63766e-08	1.15498e-05	0.651595		YWHAG	1	0.00325153	0.087937	0.636414		KLC4	1	0.00763545	0.22811	1.10963
ITM2C	2	0.00568624	0.0359871	0.867714		SPINK5	2	0.00923516	0.0721068	0.689407		ZAK	1	2.30335e-08	2.31196e-05	0.748023		KLF9	3	0.00390154	0.109389	1.26678
ITPK1	1	0.000190661	0.0040899	0.862163		SPON2	2	0.0052238	0.0580183	0.852263		ZFAND6	1	0.000441985	0.0242868	0.834079		KRBA1	1	0.00723457	0.222491	1.18157
ITSN1	2	0.000839708	0.007328	0.876608		SQSTM1	1	0.000934542	0.0306692	0.866885		ZFHX3	1	0.00140274	0.0519954	0.87002		L3MBTL2	1	0.000944775	0.0839953	1.2022
IVNS1ABP	7	0.00845864	0.0053265	0.874785		SRC	1	0.0057863	0.102118	0.876907		ZFP37	1	0.00552135	0.120962	0.817152		LAP3	3	0.00126329	0.0622289	1.1823
KBTBD7	1	0.00971405	0.0534583	0.869176		SRI	2	0.000129226	0.00214845	0.756287		ZMIZ1	1	0.00140233	0.0519954	0.810803		LASP1	1	0.0057129	0.199642	1.10214
KCNH2	2	0.000202975	0.00382648	0.670105		ST3GAL4	1	0.00951546	0.138612	0.88019		ZNF662	1	0.003308	0.0886373	0.903094		LDHB	2	0.00511446	0.143923	1.10919
Kcnip2	1	3.12744e-06	0.000274474	0.462858		STAM2	1	0.00581034	0.102397	0.871367		ZNF81	1	0.00294646	0.0830013	0.890979		LGALS8	3	0.0082432	0.126648	1.15559
KCNJ8	1	0.00920176	0.051561	0.897803		STAP1	3	0.00143125	0.00722774	0.856763		ZYX	1	0.00511151	0.115705	0.838139		LGR4	1	0.00235349	0.126909	1.25381
KCNMA1	1	2.94121e-05	0.00118368	0.699056		STARD10	2	8.64241e-06	0.000756422	0.677104		PRAT		Over-expressed in low RFI pigs				LIMK2	5	0.0028706	0.0517404	1.18022
KCTD12	1	0.00544546	0.0364568	0.816864		STARD4	1	0.000680995	0.0246179	0.799143		AARD	1	0.000325107	0.0193753	1.26602		LIX1L	1	0.00581367	0.200938	1.15069
KCTD9	1	0.00835468	0.0484727	0.900743		STEAP4	1	0.00350941	0.0738616	0.859051		ABCD2	1	0.000122991	0.00993879	1.43426		LOC646719	1	0.00153767	0.104441	1.17785
KHDRBS3	6	0.000618753	0.00123402	0.802236		STX11	1	0.00251763	0.0598261	0.824316		ABHD13	2	0.0014498	0.0180319	1.1449		LOC653739	1	0.00109283	0.0889483	1.12263
KIAA0141	1	0.00180997	0.0176402	0.880137		STX2	1	0.00915154	0.134941	0.888153		ACAP2	1	0.00518652	0.116642	1.11853		LRRC29	1	0.00639623	0.211689	1.10612
KIAA0146	2	0.00090731	0.00892365	0.828305		STXBP1	4	0.0030776	0.00751765	0.833378		ACE2	1	0.00907381	0.160926	1.34479		MAK16	1	0.00958384	0.254149	1.12671
KIAA0247	1	0.00121067	0.0135572	0.857535		STXBP5	3	0.00888387	0.0261993	0.888102		ACO1	1	0.00884892	0.158607	1.20656		MAP4K4	1	0.00202814	0.118777	1.1149
KIAA1217	1	0.000448813	0.00712146	0.807223		SUDS3	1	0.000460145	0.0186139	0.859089		ACOT4	3	1.34872e-05	0.000998274	1.74848		MAPK7	1	0.000179293	0.0344339	1.30384
KIAA1467	1	0.00109867	0.0127822	0.876553		SULT1A1	4	3.73099e-06	0.000384854	0.56774		ACVR2A	2	0.00355147	0.0565279	1.18272		MAT2A	1	0.00292859	0.143438	1.22721
KIF13B	1	6.64643e-05	0.00203117	0.838412		SURF1	1	0.00103027	0.0327118	0.56234		ADAM9	1	2.43249e-06	0.000644305	1.28546		MBNL3	1	0.00498695	0.186589	1.23739
KLF10	1	0.00520711	0.0354952	0.738811		SYAP1	1	0.00262284	0.0613884	0.903795		ADAM17	1	0.00132971	0.0500359	1.20115		MED20	1	0.00852272	0.241412	1.10589
KLF4	4	0.0061082	0.0322559	0.701474		TACC1	3	0.000428533	0.00206241	0.82524		ADAMTS12	1	0.00790789	0.149838	1.14904		METAP1	1	0.00474347	0.181308	1.10076
KLF6	1	0.00977457	0.0536457	0.859638		TACC2	3	5.31981e-05	0.00267194	0.531604		ADCY4	1	0.00816356	0.15241	1.12243		METTL21A	1	0.00615368	0.206644	1.15884
KLHDC8B	1	0.00878783	0.049965	0.897713		TALDO1	1	0.00558305	0.0997649	0.906223		ADD3	1	0.00667249	0.134871	1.30465		MGLL	2	0.00258594	0.118777	1.29549
KLHL13	1	0.000117407	0.00297812	0.852854		TAP1	1	3.58418e-09	3.8278e-06	0.581326		AGL	1	0.00640819	0.131127	1.11863		MINK1	1	0.0019233	0.116058	1.10533
KPNA2	3	0.000278465	0.00325913	0.864237		TARP	1	0.0068096	0.112726	0.854263		AGPHD1	4	0.0055901	0.0237056	1.20678		MIS12	1	0.00506201	0.188347	1.28325
LACE1	1	0.00597575	0.0386299	0.857415		TBC1D2B	2	0.00118892	0.00963267	0.860722		AKR1A1	2	0.00430443	0.065622	1.12234		MKNK2	2	0.00383412	0.141245	1.15196
LAMB3	1	0.00337992	0.0264201	0.687235		TBX5	1	0.00108744	0.0338166	0.851563		AKR1C1/AKR1C2	1	0.0035901	0.0930851	2.37349		MLLT4	1	0.00754214	0.226172	1.17652
LARP6	1	0.000246696	0.00478566	0.846486		TCF4	1	0.00486527	0.0911573	0.907673		AKR1C4	4	0.00784752	0.0784431	2.93001		MPHOSPH8	1	0.0091707	0.24949	1.12525
LCORL	1	0.00154916	0.0159745	0.90014		TCHHL1	1	0.000623686	0.0231025	0.883456		ALDH2	10	0.000181107	0.00613188	1.79939		MRPL15	1	0.000159878	0.0321297	1.16462
LDLRAD3	1	1.3671e-06	0.00015728	0.837184		TECPR2	1	0.00299983	0.0668639	0.818699		ALDH5A1	1	0.00235593	0.0721187	1.15969		MRPL17	1	0.00388492	0.163823	1.1209
LGALS1	1	0.00917368	0.0514538	0.886857		TERF1	1	0.000123705	0.00720245	0.878035		ALDH7A1	1	0.00593318	0.126004	1.2164		MRPL9	1	3.08488e-05	0.013533	1.20431
LGALS3	10	9.64345e-05	0.000274474	0.808395		TEX12	1	0.00131408	0.0386908	0.542058		ALG1	1	2.12863e-08	2.21129e-05	1.3953		MT1A	1	0.0018333	0.114204	2.6096
LGALS8	5	0.000865371	0.000845975	0.853213		TEX13B	1	0.00973837	0.140686	0.891968		ALG9	1	4.81455e-06	0.00103749	1.51974		MT1F	1	0.00177487	0.112332	2.66763
LGALS9	3	0.00934818	0.0430826	0.84241		TGFBR1	1	0.0006412	0.0234616	0.84992		ALKBH3	1	0.000461371	0.0249912	1.18224		MT1G	1	0.00474349	0.181308	2.10819
LGMN	13	0.00351187	0.000318616	0.890157		TIMP3	1	0.000603115	0.0226344	0.773081		ALS2CR8	1	0.0047294	0.109993	1.29598		MT1M	1	0.00098196	0.0840988	1.23945
LHFPL2	1	0.00771052	0.0459241	0.881625		TINF2	1	6.2714e-06	0.000915698	0.707521		AMICA1	1	0.0053909	0.119383	1.16935		MT2A	1	0.00065827	0.0680742	1.25179
LIMCH1	1	0.000144556	0.00338529	0.824749		TJAP1	1	0.000103628	0.00631893	0.894479		AMOTL1	1	3.80815e-05	0.00448304	1.41075		MTHFS	3	0.00182113	0.0147679	1.21553
LIMD1	1	5.90213e-06	0.000395833	0.770562		TMBIM6	2	0.00954019	0.0416186	0.904201		AMOTL2	1	0.00172067	0.0592326	2.15494		MTIF3	2	0.00272269	0.129468	1.12704
LIPA	3	0.00666359	0.00182028	0.764215		TMEM106C	1	0.00266345	0.0620201	0.851227		ANGPTL6	1	0.00836753	0.154181	1.14448		MTX3	1	0.00618336	0.2071	1.13551
LIPE	3	0.00952305	0.0337903	0.86894		TMEM123	1	0.00189323	0.0499768	0.87468		ANXA1	1	0.00794164	0.150163	1.2197		MVP	1	0.00203816	0.118777	1.13927
LITAF	2	0.000647827	0.00682004	0.772591		TMEM176B	1	0.00344927	0.0733393	0.881611		ARHGAP27	1	1.76841e-05	0.00255751	1.17828		MYO5B	1	0.00626915	0.20926	1.46712
LOC100509498	1	0.00491484	0.0341031	0.879851		TMEM184A	1	0.00108263	0.033695	0.87992		ARHGEF26	1	0.00145409	0.0532774	1.13594		N4BP2L2	1	0.00222273	0.124683	1.19314
LOC146880	1	0.000420934	0.00684004	0.857282		TMEM216	1	0.00361348	0.0751542	0.862544		ARID3B	1	1.49025e-06	0.000465911	1.38891		NAALADL2	1	0.00712282	0.220395	1.44941
LOX	1	0.000287344	0.00531159	0.690953		TMEM30A	5	0.00173086	5.55099e-05	0.870284		ARL8B	1	0.000502824	0.025924	1.10997		NAGLU	1	0.000915086	0.0835248	1.16594
LRCH1	2	0.00688382	1.01403e-06	0.883463		TMEM30B	1	1.79159e-05	0.00185506	0.745185		ARPC3	1	0.000840433	0.0368457	1.13625		NEURL2	1	0.00012957	0.0287302	1.27306
LRP12	1	0.000209782	0.00435638	0.858526		TMEM65	1	0.00939586	0.137298	0.907821		ASNS	1	0.0012073	0.0467571	1.17767		NFRKB	1	0.00267835	0.136498	1.1788
LRRC1	1	0.00453322	0.0322604	0.843276		TMEM8B	2	6.52184e-06	0.000687643	0.566092		B3GNT1	1	0.00790454	0.149838	1.10513		NHSL1	1	0.00908715	0.248534	1.18309
LRRC17	2	0.00334367	0.00634619	0.793677		TMSB10/TMSB4X	1	0.000316926	0.0143072	0.792481		BCL2L11	1	0.000333322	0.0197109	1.37217		NIPSNAP1	2	0.00149751	0.0874529	1.20139
LTBP2	1	0.00113127	0.0129825	0.793165		TMSB4X	5	0.0019924	0.0113834	0.867533		BNC2	1	0.0079063	0.149838	1.16987		NISCH	1	0.0025224	0.132357	1.12414
LTBP4	1	0.00304124	0.02472	0.861138		TNFAIP8L2	1	0.00687606	0.113225	0.890954		C11orf1	1	4.7867e-06	0.00103735	1.35997		NKIRAS1	1	0.000208124	0.0378202	3.20403
LY6G6C	1	0.000174941	0.00385341	0.650914		TNFSF13B	3	0.00170671	0.00207169	0.829051		C12orf29	1	0.00599788	0.126184	1.15101		NLE1	1	0.000248854	0.0421653	1.12844
LY86	1	0.00388491	0.0291132	0.804075		TPD52	6	0.00961332	0.0225385	0.879267		C14orf101	1	0.000281568	0.0174912	1.11583		NMB	2	0.000106178	0.0225444	2.44833
LY96	3	7.17903e-05	0.000693703	0.706036		TPMT	1	0.000961622	0.0311152	0.762653		C15orf26	3	0.00276618	0.0530266	1.3545		NMNAT3	1	0.00563109	0.19781	1.27409
LYN	1	0.00190808	0.0183423	0.85017		TRAF2	1	0.00337562	0.0723078	0.872878		C16orf72	1	0.00104847	0.0426339	1.38186		NMT2	1	0.00124304	0.0945066	1.26933
LYZ	5	0.00264607	0.0109698	0.577243		TRAF3	2	0.00185769	0.00709556	0.905756		C19orf42	2	6.00761e-06	9.40267e-05	1.72596		NRAP	1	0.00856194	0.241783	1.11641
LZTFL1	1	1.71691e-10	1.69101e-07	0.554423		TRAK1	1	0.00482517	0.0906191	0.871813		C21orf91	2	0.00806157	0.0827954	1.14208		NUAK1	1	0.00657508	0.213918	1.14139
MADCAM1	2	0.000275725	0.00298316	0.812096		TRIM10	2	0.000103415	0.00134412	0.595071		C3orf58	1	0.00689446	0.137896	1.17		NUP43	1	0.000262495	0.043181	1.53309
MAFB	2	0.00180879	0.0159275	0.838525		TRIO	1	0.000560477	0.0213776	0.840412		C5orf30	1	0.00156531	0.055955	1.23036		NUPR1	1	0.00423372	0.170515	1.43227
MAGEL2	1	0.00612161	0.0392238	0.839999		TRPM3	1	0.00147277	0.0421844	0.770661		C5orf42	1	0.000176548	0.0128509	1.19417		OPTN	2	0.00460097	0.0720059	1.20564
MAGOHB	1	0.00581715	0.0379645	0.899408		TRPT1	2	0.00330459	0.0497941	0.808305		C6orf106	2	3.55825e-05	7.01833e-06	1.42217		ORMDL3	1	0.00223231	0.124683	1.11225
MAL	1	0.000107147	0.00282168	0.607503		TSPYL6	1	4.8518e-05	0.00367116	0.869962		C6orf108	1	0.00118338	0.0461989	1.11494		OSGEP	1	0.00243523	0.129358	1.14995
MAN1A1	2	0.00297309	0.0105266	0.879772		TSSK4	1	0.00119774	0.0361877	0.888695		C8orf37	5	9.33031e-06	1.67698e-05	4.08403		PC	2	0.00391876	0.125975	1.14221
MANF	1	0.000228686	0.00459934	0.84151		TTC21A	1	0.00118864	0.0361011	0.862967		C9orf135	2	2.2531e-06	0.000545595	1.4411		PCIF1	3	0.00526045	0.0129352	1.33388
MAP1A	4	6.12968e-06	6.11924e-05	0.680493		TTLL1	1	0.000159487	0.00871561	0.848974		C9orf152	1	0.00365349	0.0939025	1.26206		PDCD11	2	0.00162443	0.0875906	1.17852
MAP1B	1	0.00608237	0.0390522	0.83024		TYK2	1	0.00210096	0.0536446	0.872749		C9orf91	1	5.27136e-06	0.00109869	1.188		PDK1	4	0.00536858	0.0269831	1.2244
MAPRE1	1	1.61099e-05	0.000795618	0.881766		ULK4	1	0.00073266	0.0258848	0.817855		CALHM2	2	0.000588244	0.00635998	1.64069		PDK4	1	0.00399145	0.165547	1.66251
MARCKS	1	0.000496777	0.00762802	0.87163		UNC5CL	1	0.00207169	0.0532499	0.736724		CALM1	1	0.00724028	0.14257	1.21482		PELP1	1	3.94854e-06	0.00570155	1.1043
MAT2A	1	0.00925024	0.0517317	0.834613		UQCRB	1	3.17475e-10	6.98053e-07	0.643516		CALR3	1	0.00266084	0.0783705	1.19661		PEX11G	1	0.001728	0.110719	1.19255
MCM4	1	0.00238767	0.021083	0.819687		USP2	2	0.00271766	0.0308751	0.753889		CAPN2	1	0.000270453	0.0170788	1.15807		PEX6	1	0.00190396	0.115857	1.22479
MCM6	1	0.000443778	0.00707188	0.882233		USP2	1	0.000740669	0.0260692	0.737967		CAT	2	0.00963636	0.156429	1.10984		PGPEP1	1	1.43536e-07	0.00160278	1.52855
ME1	1	6.31516e-05	0.00195385	0.758278		VAV3	2	0.00417847	0.00749999	0.872422		CCDC17	1	4.89722e-05	0.00529149	1.34536		PGRMC2	1	0.00309621	0.147389	1.13029
MED19	1	0.00197667	0.018761	0.893541		VPREB	1	0.0016595	0.0459484	0.805144		CCDC43	1	0.000450231	0.024638	1.2022		PHF2	1	0.00135507	0.0990617	1.25917
MEIS3	1	0.000967057	0.0117258	0.587954		VSIG4	1	0.00700925	0.114581	0.855442		CCDC47	1	0.00012026	0.00975952	1.25018		PHYH	5	0.000230276	0.0147679	1.32064
MERTK	1	2.7091e-05	0.00112381	0.66595		WDHD1	1	6.91417e-05	0.00475957	0.649069		CCDC93	1	0.00737057	0.143784	1.14317		PIGL	1	0.000617439	0.0657593	1.23991
MESDC1	1	0.00417576	0.030562	0.890301		WDR46	1	0.000559183	0.0213776	0.900811		CCHCR1	1	0.0019469	0.0637829	1.18731		PITPNC1	2	0.00918924	0.0129352	1.36678
MFAP4	1	1.87422e-05	0.000870731	0.763825		WLS	2	3.66972e-05	0.00050306	0.834326		CDK5	1	0.00281375	0.0813045	1.17004		PITX1	1	0.00138698	0.0994013	1.30497
MGP	6	0.00377328	0.0106409	0.829947		XPO5	1	0.000210339	0.0106247	0.892704		CDYL2	1	0.00402457	0.0998084	1.17822		PLA2G12A	1	3.81143e-05	0.0150097	1.33453
MKI67	2	0.00805764	0.0138306	0.89779		YARS	1	0.00529658	0.0965761	0.88021		CECR5	1	0.00309326	0.085619	1.11183		PLCD4	2	0.00435185	0.148687	1.21504
MKKS	1	0.00352265	0.0272511	0.822506		YME1L1	1	4.54298e-06	0.000728807	0.841847		CES1	1	0.0018963	0.0628554	2.1809		PLIN1	1	0.00980239	0.257005	1.12059
MLLT11	2	0.00485738	0.0119664	0.862074		YWHAG	1	0.000808122	0.0277334	0.639238		CES1P1	1	0.00120474	0.0467457	1.674		PLIN2	2	8.09536e-05	0.0104071	1.71505
MLLT3	1	0.00739295	0.0446195	0.874315		ZAK	2	0.00269715	0.000102963	0.878828		CES3	7	0.00343054	0.0552206	2.94842		POC1B	1	0.00582104	0.201014	1.16936
MLX	1	0.000200844	0.00424168	0.802373		ZBTB10	1	0.00130344	0.0384539	0.87318		CHGA	1	0.00375301	0.0954368	3.52424		POGK	1	0.00682255	0.217135	1.1537
MMP14	2	0.000727703	0.00512262	0.801062		ZBTB38	1	0.00301572	0.0671378	0.816084		CHML	1	0.00291944	0.0827954	1.24126		POLR3D	2	0.00401246	0.115857	1.20436
MMRN2	2	0.00804059	0.042768	0.876832		ZDHHC3	2	0.000199967	0.00751994	0.860405		CLASP1	1	0.00412668	0.101679	1.10075		PON1	1	7.20546e-07	0.00180621	2.34224
MOB3C	1	0.000571193	0.00833976	0.847367		ZFHX2	1	0.000796689	0.0275481	0.840124		CLK4	1	0.0058886	0.125267	1.10113		PON3	4	7.37152e-07	0.00180621	2.41903
MRM1	1	0.00186583	0.0180367	0.866564		ZNF687	1	0.00300691	0.0669817	0.811563		CLN3	1	0.00333975	0.0892385	1.16629		POP4	1	0.00800507	0.233953	1.14531
MS4A7	1	0.00382666	0.0288296	0.610898		Liver		Over-expressed in low RFI pigs				COL4A2	1	0.00541658	0.119422	1.19839		PPP1R10	2	0.00861718	0.238147	1.20952
MSH2	1	0.000815638	0.0105266	0.7925		ABCF1	1	2.29893e-05	0.00216999	1.37171		COL4A3BP	2	1.77018e-05	0.00108727	1.46214		PPP1R1B	1	0.0038271	0.162819	1.15683
MSN	2	0.00337062	0.00463337	0.881983		ACO2	1	1.26353e-05	0.00149935	1.15822		COQ3	2	9.37629e-05	0.00168496	1.25833		PRKAR1A	5	0.00205937	0.0491082	1.17887
MT1A	1	0.00107962	0.0126167	0.426296		ACOT4	3	7.34131e-05	0.00114136	1.56528		COX16	2	0.000743739	0.0144148	1.10375		PRPF6	1	0.00135332	0.0990617	1.12998
MT1G	1	0.000667103	0.0092392	0.62351		ACOX3	1	2.61966e-05	0.00236549	1.19971		CPEB1	1	9.41303e-06	0.00163527	1.60017		PRRG1	1	0.000546003	0.0617137	1.13922
MTCH1	3	2.6577e-06	7.09977e-06	0.885737		ACP5	3	0.00925562	0.0643977	1.30184		CPSF3	2	0.00108811	0.00287647	1.44084		PRSS45	1	0.00914538	0.24949	1.24275
MTERFD1	4	0.000109282	8.72809e-05	0.822653		ACPP	1	6.03455e-05	0.00428018	1.55057		CPSF4	1	0.000156666	0.0118563	1.14226		PSAP	1	0.00672098	0.215663	1.12047
MTHFD1	3	0.00170955	0.00640142	0.772859		ACTR6	1	0.00862848	0.130418	1.13249		CROT	3	0.00807755	0.0493707	1.29319		PSEN1	1	2.22154e-07	0.00160278	1.81891
MTUS1	1	0.00468952	0.0331006	0.907822		ACY1	1	0.00519326	0.095437	1.17706		CRYAB	2	0.0089894	0.0500169	1.51431		PSMB6	2	0.00784544	0.213694	1.14478
MUM1	1	5.57752e-11	7.39502e-08	0.532281		ADAM9	1	1.60313e-05	0.0017269	1.23232		CYB5R1	1	0.00253624	0.0754582	1.27246		PSMD1	2	0.00119045	0.0204132	1.74644
MUTYH	1	1.13306e-05	0.000627254	0.812689		ADCY4	2	7.72798e-05	4.22585e-06	1.88119		CYCS	1	0.00409063	0.101249	1.79366		PTGR1	4	0.000787596	0.0106315	1.38007
MVK	3	0.00160642	0.0132618	0.807632		ADRB1	1	0.00144256	0.041574	1.13792		CYP20A1	1	0.00160904	0.0566684	1.112		RAB11FIP4	1	0.000800786	0.0774696	1.2569
MX2	1	0.00302966	0.0246783	0.715491		AFAP1L2	1	5.39135e-08	2.83836e-05	1.26588		CYR61	1	0.00628519	0.129864	1.27112		RAB35	1	0.00190907	0.115857	1.39783
MYBPH	1	0.00373787	0.0284315	0.837323		AFM	2	0.00309407	0.0360914	1.15862		DBT	2	0.00133637	0.0406244	1.16577		RAPGEF4	1	0.0075303	0.226172	1.19615
MYC	5	0.00328818	0.0140535	0.750686		AGPAT6	1	0.000436885	0.0180294	1.21522		DCAF4L2	1	0.00494926	0.113367	1.12329		RBPMS	1	3.07698e-05	0.013533	1.37383
MYD88	3	0.00100438	0.00455369	0.827282		AGT	2	0.00425917	0.077274	1.52542		DCDC2	1	0.00610228	0.127886	1.22611		RGL2	1	0.000829305	0.0788589	1.36516
MYEOV	1	0.00422936	0.0308364	0.7563		AHNAK	4	0.00378582	0.0037293	1.39921		DDX10	1	0.00266777	0.0784431	1.22426		RHBG	1	0.00659442	0.214069	1.22747
Myhc	2	0.000708935	0.00817465	0.425578		AKR1C4	1	0.0047387	0.0894584	1.34399		DESI1	1	7.75071e-06	0.00147814	1.18674		RIMKLA	1	0.00159012	0.106702	1.31283
MYL6	1	0.000432768	0.00696144	0.873872		ALDH9A1	1	0.000328791	0.0146134	1.10194		DHRS1	3	6.83593e-05	0.00170073	1.18551		RND3	1	0.00517442	0.190384	1.17267
MYL6B	1	0.00883982	0.0501791	0.680444		ALG1	1	7.09144e-06	0.000996508	1.27206		DHRS4	4	0.00111707	0.0147095	1.32568		RNF217	1	0.00776213	0.230131	1.11703
MYLIP	4	0.000222848	0.0016457	0.778213		ALG2	1	0.00411002	0.0814141	1.14536		DHRS7	7	0.000865504	0.00812979	1.2788		RPAP3	1	0.00275848	0.138947	1.10455
MYLK	1	0.000218046	0.00446347	0.73885		ALKBH3	1	0.000242133	0.0118001	1.18029		DHX16	3	0.000114466	0.00470285	1.14129		RPGRIP1	1	0.00195985	0.117187	1.18461
MYO10	1	0.000227691	0.00458468	0.768254		ALOX12	2	0.000267771	0.0087376	1.41879		DHX33	1	8.41437e-05	0.00778342	1.38427		RPL14	6	0.000619018	0.0233252	1.31153
MYOD1	1	0.00435411	0.0314255	0.826079		ALPK3	2	3.19426e-07	3.18657e-05	1.80274		DIXDC1	1	1.36862e-06	0.00044239	1.34656		RPL35	2	0.000321771	0.0452864	1.51152
MYOF	1	0.00318493	0.0253894	0.801835		ALS2CR8	1	0.0055361	0.0993448	1.41692		DLG2	1	7.92087e-05	0.00742735	1.49854		RPL6	8	0.00711528	0.110778	1.24884
N4BP2	1	4.66568e-06	0.000351937	0.589741		AMFR	1	0.000263601	0.0124351	1.14515		DNAAF1	1	0.00198102	0.06445	1.14111		RPP38	1	0.00110336	0.0890711	1.14756
NAA16	1	0.00488147	0.0339948	0.770052		AMOTL1	1	0.000305582	0.0138621	1.25978		DNAJC7	1	0.00128167	0.0488368	1.21774		RPS18	1	2.37373e-06	0.00388252	1.40329
NCEH1	2	0.00906346	0.0433463	0.850522		AMOTL2	1	0.000149119	0.00831927	2.03257		DNER	2	0.000270949	0.0140923	1.50811		RPS6KA3	2	0.00675077	0.210576	1.11972
NCF2	1	0.00137391	0.0147883	0.718543		AMT	1	0.0052383	0.0957937	1.18084		DNPEP	3	0.000245896	0.0114534	1.12488		RRAGC	2	0.00243146	0.0913793	1.35189
NCF4	2	0.00505207	0.0322414	0.805204		ANAPC16	1	6.62922e-06	0.000949401	1.26487		DOCK5	1	3.43407e-05	0.00417141	1.26387		RRAGD	3	0.000822946	0.0475978	1.36784
NCKAP1L	1	0.00251332	0.0217796	0.715126		ANKHD1	1	0.00157226	0.0442875	1.11057		DOCK8	1	0.00802909	0.151113	1.12567		RTN3	1	0.00947838	0.253279	1.1012
NECAP2	2	0.00219348	0.00918568	0.84981		ANKRD35	1	0.000781285	0.0271915	1.19219		DOK2	1	4.25204e-06	0.000959654	1.47703		S1PR5	1	0.00778687	0.230339	1.17273
NFATC3	1	0.00189289	0.0182421	0.851539		ANKRD9	3	0.00349096	0.00380462	1.25486		DPM1	1	0.00443034	0.105535	1.11787		SATB1	1	0.00461296	0.178595	1.14759
NFIL3	2	0.00350603	0.0146599	0.636593		AP5M1	1	0.000587937	0.0222541	1.12761		DST	1	0.00509622	0.115473	1.14598		SCP2	1	0.00107911	0.0885715	1.4453
NIPSNAP3A	3	0.00492513	0.00340692	0.868526		APOA1	5	0.00597577	0.0155915	1.16983		DUS2L	2	0.000894868	0.0250046	1.14795		SEC61A1	1	0.0034044	0.155056	1.10054
NLRC5	1	6.41098e-06	0.00041698	0.793579		APOF	1	8.66104e-06	0.0011087	1.14483		DUSP10	1	0.000686638	0.0318223	1.24025		SECISBP2L	1	0.00400595	0.165972	1.12531
NLRP1	1	0.000719292	0.00971976	0.744285		APP	1	0.00133011	0.0389031	1.10577		DYNC1LI2	2	0.00453203	0.0133251	1.15408		SGK2	3	0.00845652	0.140439	1.58604
NME1	2	5.35396e-05	0.000761791	0.789654		ARF5	1	0.00100034	0.032041	1.10623		EBPL	1	4.74902e-05	0.0051499	1.23748		SGMS1	3	0.00652661	0.135359	1.20061
NME4	1	1.44019e-06	0.000162774	0.78393		ARFIP1	1	2.45257e-05	0.00226289	1.1515		ECHDC1	1	0.00530773	0.118311	1.38353		SLC16A13	1	0.000924464	0.083686	1.36171
NMI	1	2.92871e-08	9.61509e-06	0.352419		ARHGAP35	1	0.00629681	0.107523	1.13153		ECHDC2	1	0.000130782	0.0103439	1.34637		SLC23A3	1	0.000454917	0.0573976	1.12673
NNAT	2	0.000365765	0.00581375	0.539131		ARID3B	1	1.46542e-09	1.95628e-06	1.53524		ECM2	1	0.00907596	0.160926	1.10364		SLC30A1	4	0.00658167	0.0770177	1.19336
NPL	1	0.00125102	0.0138614	0.737143		ARL2BP	2	0.00323991	0.000278646	1.76739		EEF2K	2	0.000802998	0.0158056	1.24832		SLC30A5	2	0.00958163	0.202099	1.21203
NPR1	1	0.000647928	0.009061	0.846723		ARL6IP5	2	0.000838978	0.00645595	1.11618		EIF1AX	1	0.00461488	0.108454	1.13738		SLC35B2	2	0.00205483	0.0574318	1.13623
NRN1	2	0.00111	0.00828045	0.509845		ASCC1	1	0.00174339	0.0476361	1.13697		ELL2	1	0.00248976	0.0747164	1.16448		SLC38A2	1	0.00840827	0.241216	1.1123
NSF	1	0.00204581	0.0191587	0.896183		ATP2A2	4	0.00809297	0.0243236	1.69504		ENAH	1	0.00291685	0.0827954	1.16545		SLC39A8	1	0.0019616	0.117187	1.30183
NT5DC1	1	0.000963256	0.0116962	0.808961		ATP6V0A1	1	0.00215132	0.0545181	1.10903		EPHX1	4	0.000744934	0.00657967	1.47109		SLC45A2	2	3.39234e-05	0.0119505	1.37178
NT5E	4	0.00228907	0.00598438	0.868469		ATP6V1G2	1	0.00176283	0.0480267	1.36529		EPHX2	3	0.000920624	0.0176222	1.40945		SLC48A1	2	0.000137798	0.0202252	1.36418
NTN1	3	6.70589e-07	7.39502e-08	0.701832		ATXN10	2	0.00024647	0.00223236	1.18498		ESRRG	3	0.00540801	0.0844247	1.41361		SLC5A10	2	0.0049677	0.160786	1.17501
NUF2	1	7.20481e-05	0.00215407	0.52562		AZGP1	1	8.31062e-05	0.0053375	1.17084		FAAH	3	2.84573e-05	0.000185019	1.769		SMS	1	0.000944721	0.0839953	1.21703
NUP93	2	0.000646785	0.00140979	0.886749		BACE2	1	0.00632204	0.107757	1.10449		FABP4	2	0.00425338	0.0938644	1.13023		SMURF1	1	0.00370612	0.160615	1.14511
NUTF2	1	0.00120954	0.0135507	0.86927		BBOX1	2	3.50238e-05	0.0024353	1.2325		FABP5	4	0.00961759	0.130757	1.12104		SNX19	1	0.00388907	0.163823	1.18334
OAT	4	0.00929053	0.0411984	0.87647		BCL2L12	1	0.00847376	0.128923	1.17038		FAM108B1	1	0.00892011	0.159532	1.13667		SOCS4	1	0.003547	0.157563	1.14218
OAZ3	2	6.6797e-05	4.50847e-05	0.810866		BEND5	1	2.71883e-05	0.0024371	1.26808		FAM13B	1	0.00304165	0.0847188	1.10261		SOD1	5	0.00661449	0.0840456	1.22982
OCIAD2	2	0.00239451	0.00190832	0.838251		BEX2	2	0.00511019	0.0795596	1.14261		FAM149A	1	0.00964645	0.167091	1.17449		SOD2	4	0.00875528	0.0211799	1.25399
ODC1	3	0.00198816	0.0079009	0.83256		BHMT2	1	3.37254e-05	0.00281389	1.32991		FAM8A1	1	0.00197574	0.0643541	1.16948		SORD	2	0.00339985	0.117848	1.24093
OPTN	3	0.00311642	3.30425e-05	0.894212		BPHL	1	0.000782181	0.0271973	1.18132		FBP1	3	0.00448203	0.0301471	1.23561		SPECC1L	1	0.0085729	0.241846	1.11984
ORAI3	1	0.000121686	0.00305072	0.778567		BTBD1	2	0.00157454	0.0168373	1.15983		FBP2	2	6.21616e-05	0.00180347	1.55554		SPEN	1	0.00488711	0.184436	1.11583
ORAOV1	1	1.62484e-05	0.000799021	0.737571		BTBD9	1	0.000179253	0.00947707	1.23841		FBXO32	2	0.0075365	0.0293976	1.25558		SPIRE2	1	0.00684875	0.217421	1.17644
ORC4	1	1.11564e-08	4.18072e-06	0.815828		BTN2A2	1	0.00899033	0.133773	1.20489		FCRLA	1	0.00696676	0.138868	1.36443		SQSTM1	2	0.00431448	0.118777	1.14524
OSBPL6	2	0.00502675	0.013012	0.844561		BTNL8	1	0.00960338	0.13935	1.10108		FGF14	1	0.00312879	0.0859786	1.12877		SRD5A2	2	8.62106e-05	0.0201707	1.36248
OSR1	1	0.00123449	0.0137497	0.803746		C10orf12	1	0.00625321	0.107072	1.12031		FIGN	1	0.000119661	0.00973156	1.21702		ST6GALNAC6	1	0.00787738	0.231785	1.13225
OSTF1	1	0.00145543	0.0153182	0.89855		C11orf1	1	3.48174e-05	0.00288568	1.41688		FLRT3	6	0.000356951	0.00381802	1.66592		STAM	1	4.30048e-05	0.0164375	1.21537
P2RY2	3	0.00331814	0.00024917	0.835715		C11orf2	1	0.00177163	0.0481964	1.14825		Fmn1	1	0.00283633	0.0816479	1.22869		STARD13	1	0.000304967	0.047166	1.19942
PA1	1	0.00117629	0.0132558	0.886603		C17orf65	1	0.0015928	0.0446442	1.22138		FNDC9	1	0.00963433	0.167068	1.15612		STAT5A	2	0.00139863	0.0889483	1.16626
PABPC1	1	0.00911017	0.0511892	0.90127		C19orf10	1	0.00441671	0.0854073	1.20954		FOXN2	1	0.000844171	0.0369248	1.15291		SUCLA2	2	0.000147269	0.0225444	1.42454
PABPC1L	1	0.0032729	0.0258473	0.862666		C19orf42	2	9.99551e-05	0.0049527	1.50701		FRMD4A	1	0.000274975	0.0172786	1.40683		SULT1A1	4	0.00541989	0.149545	1.38114
PACS1	1	0.000533232	0.00796083	0.88382		C1orf168	1	0.00194627	0.0510523	1.2475		FRY	1	6.14294e-06	0.00123318	1.24862		SYNE2	1	0.00243871	0.129358	1.17842
PADI2	1	0.00906753	0.0509828	0.68408		C1QTNF2	1	0.00272487	0.0629931	1.15434		FTH1	7	0.000677246	0.00316531	1.13484		SYNPO2L	1	0.0056048	0.197651	1.15643
PAFAH1B3	2	0.00454455	0.0302088	0.807628		C1QTNF5	1	0.00564062	0.100412	1.1113		FTH1P3	1	0.000109013	0.00919909	1.15102		SYTL3	2	0.00296028	0.0905612	1.28391
PAK1	1	0.0030523	0.0247807	0.781385		C2orf40	1	0.00896091	0.133536	1.2608		FUCA2	1	0.00576396	0.123665	1.16832		tAKR	1	0.00534667	0.193189	1.48513
PAMR1	1	8.13429e-05	0.00234061	0.794175		C2orf88	1	0.00310731	0.0682516	1.27089		GAS6	1	0.00348142	0.0916385	1.15598		TBC1D20	1	0.00613887	0.206502	1.14236
PAPD7	1	0.00996149	0.0542827	0.655377		C3orf37	1	0.00989712	0.142068	1.13413		GBE1	1	0.00136123	0.050902	1.35424		TBC1D2B	1	0.00776044	0.230131	1.16712
PAPOLA	3	0.00627018	0.0299512	0.903242		C3orf45	1	0.00423361	0.083204	1.24263		GCHFR	2	0.00838219	0.0825649	1.16007		TEAD1	2	0.00850103	0.124683	1.20959
PARP1	3	0.00683461	0.0152263	0.816759		C6orf106	2	0.000203357	0.000271579	1.36258		GCLM	1	0.00334988	0.0893504	1.23136		TFB1M	2	0.00021341	0.0297998	1.21394
PCMTD1	1	0.00141935	0.0150872	0.86135		C6orf108	1	8.30525e-05	0.0053375	1.24834		GMCL1	1	0.00729002	0.1431	1.11881		THEM5	1	0.00274038	0.138214	1.16495
PDCD4	1	0.000644644	0.00904811	0.808594		C6orf89	7	0.00248762	0.00418344	1.18023		GOLGA3	1	0.00352595	0.0919883	1.14921		THTPA	3	0.00789483	0.124683	1.16466
PDIA5	1	0.00809278	0.0474608	0.879203		C8B	1	9.28437e-11	2.892e-07	1.63037		GOLGA5	2	0.00349987	0.0135423	1.24453		TIGD1	1	0.000411328	0.0534548	1.17029
PDK1	1	0.000501508	0.00766651	0.797102		C8orf34	1	3.85564e-05	0.00309936	1.26058		GOSR2	1	0.00253382	0.0754449	1.2456		TM6SF1	1	0.00111752	0.089648	1.158
PDPN	2	0.000101075	0.00052191	0.693127		C8orf37	5	0.00138959	5.97026e-06	2.83779		GPATCH1	1	0.00105738	0.0429049	1.31682		TMEM126B	1	0.00918561	0.24949	1.21495
PDZD2	1	1.19887e-12	8.26546e-09	0.561743		C9orf135	1	3.82207e-10	7.51923e-07	1.62255		GPCPD1	1	0.00364867	0.0938644	1.20742		TMEM139	1	0.00731799	0.223594	1.19471
PELI1	2	0.00196621	0.00217249	0.896028		C9orf80	1	0.00243179	0.0585689	1.18014		GPR125	1	2.72072e-06	0.000691824	1.32395		TMEM14C	1	0.00025354	0.0422426	1.43235
PGA	1	2.98414e-05	0.00119476	0.854927		CACHD1	1	0.00391315	0.0786819	1.22098		GPR180	1	0.00100771	0.0415973	1.25586		TMEM181	1	5.82046e-07	0.00180621	1.49823
PGD	2	0.0011147	0.0108681	0.881515		CALHM2	1	0.00208208	0.0534153	1.16423		GSTK1	1	0.00848214	0.155141	1.16066		TMEM189	1	4.24189e-06	0.00590637	1.31763
PHACTR3	3	0.0033935	0.0117732	0.780953		CALM1	3	0.00842889	0.0988146	1.12271		GSTZ1	1	0.00847132	0.155067	1.10626		TMEM57	2	0.00698621	0.166135	1.24999
PHLDA2	1	7.84994e-05	0.00228357	0.632661		CALU	1	0.00369692	0.0761361	1.16957		H2AFZ	1	0.00154269	0.0553293	1.12826		TMEM68	1	0.00144393	0.101614	1.13339
PHYH	6	9.05867e-07	1.09854e-05	0.720678		CANX	3	0.00326656	0.00103663	1.3183		HAPLN3	2	0.00439555	0.0144024	1.63694		TOM1L1	1	0.00801402	0.234003	1.12087
PIEZO1	1	0.000242693	0.00474095	0.855656		CAPSL	1	0.00590985	0.10342	1.25048		HDDC3	1	0.00153565	0.0552206	1.12237		TOMM20L	1	0.00174275	0.111007	1.23662
PIGY	1	2.84745e-06	0.000256956	0.658638		CAST	7	7.43322e-05	0.000184188	1.7194		HEATR4	2	1.17766e-08	7.49365e-06	1.45467		TOMM34	1	4.35236e-05	0.0164743	1.15869
PIK3C3	3	0.00866412	0.0169816	0.903874		CATSPERG	1	0.00438846	0.0852718	1.12557		HEATR5B	1	0.000205305	0.0140923	1.11802		TOMM5	1	0.000267513	0.0436382	1.34494
PIK3R5	1	0.000736228	0.00986381	0.775998		CAV2	4	0.0087241	0.0514861	1.20759		HECA	1	0.00178511	0.0605508	1.17047		TOP1	2	0.00974266	0.160786	1.14116
PIKFYVE	1	6.62432e-08	1.66681e-05	0.712496		CCDC125	1	0.0004936	0.0195812	1.20127		HERC1	1	0.000592496	0.0290475	1.19543		TOX4	1	0.000791553	0.0770177	1.13789
PIP4K2A	2	0.00284985	0.014118	0.888515		CCDC18	2	0.00638542	0.0233964	1.1373		HIGD1B	1	0.00931	0.16334	1.36883		TRAF6	1	4.79236e-05	0.0174617	1.84579
PKIB	1	0.00237191	0.0210032	0.86376		CCDC30	1	0.00248846	0.0595864	1.18437		HIST1H2BD	4	0.00761072	0.0268581	1.36694		TRAM2	1	0.00337976	0.154475	1.15792
PKNOX1	1	0.0093057	0.0518988	0.897545		CCDC43	1	0.00112519	0.0347017	1.19422		HNRNPH3	1	0.00153403	0.0552206	1.11899		TRAP1	2	0.00884471	0.102791	1.43332
PLA2G15	1	0.000461036	0.00724707	0.875176		CCDC47	1	0.00165121	0.0458208	1.17141		HOMEZ	1	0.00242922	0.0737115	1.1141		TRAT1	1	0.00055075	0.062058	1.22508
PLA2G16	1	0.000102958	0.00273645	0.836648		CCDC58	1	0.000666585	0.0242353	1.18278		HPDL	1	0.00277226	0.080335	1.12935		TRIM25	1	1.01628e-06	0.00220121	1.49364
PLA2G4A	1	0.00826616	0.0481743	0.855153		CCDC84	1	0.00342805	0.0731376	1.17137		HSDL2	1	0.00587289	0.125212	1.24895		TRIM26	1	0.00189578	0.115857	1.16477
PLAT	6	0.000162995	0.000697147	0.739841		CCDC85B	1	0.00197599	0.0515785	1.11114		HSPB6	2	0.00957805	0.160926	1.18424		TTC25	1	1.52532e-05	0.0111055	1.35319
PLAU	3	0.00323644	0.0054108	0.786371		CCHCR1	2	0.00836527	0.00619563	1.20754		IFI27	1	0.00132006	0.0498512	1.25054		TTI1	1	0.00815646	0.236791	1.10162
PLAUR	2	0.00112246	0.00295303	0.859298		CCK	1	0.00802881	0.124475	1.37882		IFI27L2	2	2.94455e-05	0.00317842	1.41097		TUBA4A	1	0.00901605	0.247635	1.34498
PLEKHA1	1	0.000123805	0.00308591	0.763647		CCL24	1	0.00023851	0.0116539	1.35517		IFNGR1	1	0.00917944	0.161944	1.15387		TUFM	1	0.00396833	0.165469	1.20169
PLEKHF1	1	0.0065984	0.0413488	0.817672		CCL3L1/CCL3L3	2	2.7279e-07	1.1605e-05	1.46061		IGBP1	1	0.000560897	0.0280757	1.17681		TWIST1	1	0.00088049	0.0820322	1.2066
PLEKHF2	1	0.00410546	0.0302271	0.871245		CD300C	2	0.00121101	0.036343	1.27546		IL15	1	0.000611961	0.0297534	1.23007		TXNDC17	1	3.65076e-05	0.0147679	1.12173
PLEKHO1	3	0.00112008	0.00122405	0.815375		CD81	1	0.00110783	0.034308	1.15125		INO80C	1	9.3981e-05	0.00844359	1.16049		TXNRD1	3	0.00791848	0.0906352	1.21182
PLEKHO2	1	0.00163028	0.0165168	0.876212		CDC25A	1	0.00169566	0.0467764	1.17947		IPP	1	8.03196e-06	0.00151833	1.18007		UBE2V1	3	0.00188364	0.0122724	1.27034
PLN	1	0.0036787	0.0281429	0.729274		CDH13	1	0.00406121	0.0807467	1.14367		IRAK1BP1	2	0.00014568	0.00116906	1.22603		UBE4A	1	0.00118824	0.0926388	1.10127
PLTP	1	0.00055061	0.00814363	0.737583		CDK5	1	0.000259447	0.0122758	1.18169		IVD	1	0.000198693	0.0137542	1.33302		UGCG	1	0.009723	0.256129	1.22365
PLXNB1	2	0.0018744	0.0128488	0.880955		CDKAL1	1	0.00680771	0.112726	1.10722		IZUMO4	1	0.000467486	0.0249912	1.18418		UPF2	1	0.00602188	0.204686	1.15096
PLXNC1	1	0.00504677	0.0347112	0.793453		CEP128	1	9.16496e-05	0.00575887	1.29349		JAK2	2	0.000620847	0.0207227	1.17214		USP30	1	0.00563186	0.19781	1.13211
PMM1	1	0.00841775	0.0486344	0.884297		CIZ1	1	0.0030795	0.0679507	1.11119		KARS	1	0.00877043	0.157667	1.12968		USP33	1	0.000184244	0.0350331	1.26567
PMP2	1	0.00508509	0.0348842	0.80619		CLASP1	1	0.0055393	0.0993539	1.11814		KAT2B	1	0.00211819	0.0672937	1.17245		UTP18	1	0.000140311	0.0298924	1.24549
PMS1	1	0.000169483	0.00377661	0.869883		CLDN1	3	0.000892885	0.0167585	1.15028		KBTBD7	3	0.00576466	0.0298282	1.15623		WBSCR27	1	0.00281836	0.140152	1.26662
PNKD	1	7.30411e-06	0.000461995	0.834106		CLEC3B	1	0.000904451	0.0299564	1.2045		KDELC2	1	0.000656386	0.0309085	1.16323		WWP1	1	0.00847652	0.241412	1.109
POLA2	1	0.00330082	0.0259845	0.907582		CLEC7A	1	0.00588701	0.103188	1.19761		KIAA1033	1	0.00324966	0.087937	1.21		XCL1	4	0.000896928	0.0214748	1.4132
POLR3H	4	0.00531369	1.04636e-06	0.871298		CLK4	1	0.000255404	0.0121615	1.12995		KIAA1715	1	0.00740266	0.14391	1.11617		XPO5	1	0.00618722	0.2071	1.2361
POMGNT1	1	0.00680529	0.0422866	0.887514		CLN3	1	0.000187877	0.00976726	1.14124		KIFAP3	1	0.00923654	0.1625	1.11466		YBX1	1	0.00920222	0.24949	1.13308
POMP	1	0.00398557	0.0296275	0.867789		CLTC	1	0.0037368	0.0766618	1.25896		KLB	1	4.58269e-05	0.005088	1.29095		YWHAZ	1	0.000943939	0.0839953	1.1847
PON2	3	0.00607699	0.00815685	0.85277		CMBL	1	0.00698238	0.114471	1.14863		KLF9	1	0.00268824	0.0786836	1.26063		ZFAT	1	0.00993371	0.25819	1.14232
POPDC2	2	0.0017265	0.0149028	0.85638		CMTM3	3	0.00296204	0.0333826	1.20618		KLHDC3	2	0.00843906	0.128227	1.11169		ZNF174	1	0.00012589	0.0285795	1.34948
POSTN	6	0.00974464	0.01296	0.819061		CNIH4	1	0.000990054	0.0318205	1.10513		KLHL18	1	0.00152121	0.0549465	1.12189		ZNF271	1	0.00084824	0.0804595	1.3398
PPA2	1	0.00199207	0.0188397	0.822582		COL14A1	5	0.00858904	0.00928603	1.16224		KLHL22	1	0.00454363	0.107069	1.14156		ZNF335	1	0.00187382	0.115776	1.24103
PPFIBP2	1	0.000829287	0.0106272	0.770705		COL16A1	1	0.000301328	0.0137358	1.23595		L3MBTL2	1	0.000895329	0.0383432	1.2163		ZNF33B	1	0.000359165	0.0491082	1.2616
PPP1R18	1	0.000181419	0.00393821	0.816016		COL18A1	1	0.00752052	0.119481	1.10676		LACE1	1	0.00231174	0.0714863	1.22594		ZNF410	1	0.00277557	0.138978	1.22993
PPP4R1	2	0.000821801	0.000375563	0.906191		COL1A2	1	0.0022287	0.0556912	1.13146		LALBA	1	2.19053e-05	0.00299466	1.29898		ZNF652	1	0.00903034	0.247635	1.16218
PPP6C	1	0.00230263	0.020558	0.878491		COL21A1	1	4.16008e-07	0.000141188	2.45005		LAMA4	2	0.00189842	0.0470629	1.24068
PRCP	3	0.00858889	0.00295337	0.89239		COL4A3BP	2	0.000641478	2.08073e-05	1.63677		LAMB1	1	0.00698752	0.138946	1.14197
PRDX1	2	1.58938e-08	2.93125e-06	0.753427		COPB2	1	0.000667169	0.0242353	1.17481		LAP3	3	0.000130988	0.00362161	1.14144
PRDX3	11	0.00868105	0.00364098	0.904335		COQ3	2	0.000134544	0.00154738	1.24643		LATS1	1	0.000347688	0.020371	1.12733
PRKAB1	1	8.16917e-05	0.00234283	0.897322		COQ5	1	0.00727587	0.117125	1.11354		LAYN	1	0.0042862	0.104139	1.2464
PRKCQ	1	0.00658828	0.041308	0.888308		COQ7	2	0.00780077	0.056083	1.17022		LGALS8	1	0.00759441	0.146076	1.12548
PRKRIP1	2	0.00039999	0.00314986	0.826994		COX4I2	1	0.00226989	0.0563796	1.13785		LIX1L	1	0.00111369	0.0443832	1.14578
PRKRIR	1	0.00073499	0.00986381	0.589188		CPSF3	2	0.000184515	0.00168531	1.39495		LRRC16A	1	0.0054302	0.119584	1.107
PROS1	2	7.07558e-06	0.000241614	0.725749		CPSF4	1	5.34494e-05	0.00389065	1.19155		LRRIQ3	1	0.0045447	0.107069	1.2398
PSMA3	1	5.75677e-05	0.00185709	0.770092		CRABP1	3	0.000336696	0.00460519	2.31574		LSM5	1	0.00310537	0.0857674	1.10783
PSMA4	1	0.00124496	0.0138261	0.886867		CROT	4	0.00215727	0.0387465	1.40122		MANSC1	1	0.00871822	0.157203	1.15847
PSMB8	4	0.00928254	0.0388824	0.804121		CSTF1	1	0.000548029	0.02101	1.13831		MAPT	2	0.000896103	0.0196582	1.73138
PSME2	1	0.000304689	0.0055193	0.779312		CTSA	1	6.99941e-05	0.00480057	1.17553		MAST4	1	0.00142261	0.0524768	1.14607
PTBP2	1	0.00886508	0.0502544	0.886089		CUX2	1	0.00658692	0.110508	1.16545		MBNL3	1	0.00178595	0.0605508	1.35027
PTBP3	1	0.00328425	0.0259149	0.877821		CXCL14	2	0.0036396	0.072833	1.30601		MED20	1	0.000961536	0.0403464	1.10234
PTGDS	2	0.00198126	0.0172792	0.709638		CYB5R3	1	0.0035674	0.0746617	1.19905		MEGF8	1	0.00793327	0.150163	1.1208
PTGFRN	1	0.00746091	0.0449323	0.846681		CYCS	1	0.000106424	0.00643693	1.94469		METTL21A	1	4.72806e-05	0.0051499	1.20885
PTGR1	1	0.0011732	0.0132424	0.702566		CYGB	2	0.00687237	0.0753257	1.23749		METTL24	1	0.00509173	0.115463	1.14916
PTK2B	1	0.000260207	0.00496396	0.752272		CYP20A1	1	0.0024198	0.0584679	1.10939		MGST1	5	0.00764204	0.0666356	1.17516
PTPLB	1	0.0013326	0.0144696	0.860347		CYP4F2	2	0.00015095	0.00745476	1.72532		MIS12	1	0.00437961	0.105193	1.23909
Ptprd	1	0.000642229	0.00902524	0.85292		CYR61	1	0.000139194	0.00785276	1.34142		MITF	1	0.00391336	0.0978136	1.20043
PTPRG	1	0.00112408	0.0129553	0.905431		DAO	2	0.00089048	0.000316483	1.44022		MKNK2	2	0.000365734	0.0107282	1.2046
PTS	1	0.00371891	0.0283624	0.87803		DCAF11	1	0.00900117	0.133779	1.10659		MLLT4	1	0.00834291	0.154181	1.13007
PXMP2	2	0.00479919	0.0160841	0.845696		DCAKD	1	0.00864231	0.130474	1.1271		MME	1	0.00139243	0.0518145	1.39539
PYCR2	1	0.00266264	0.0226578	0.79145		DCLRE1A	1	7.49234e-06	0.00103342	1.23132		MORF4L1	1	0.00905022	0.160926	1.10189
QKI	1	9.27637e-05	0.00254006	0.810196		DCPS	1	0.00573433	0.101536	1.51005		MORN4	1	0.00143302	0.052759	1.20809
RAB11FIP5	1	6.01061e-05	0.00190264	0.800465		DDA1	1	0.000551959	0.021139	1.20682		MRPL17	1	0.0012311	0.0474311	1.14939
RAB28	5	1.4744e-06	3.71451e-06	0.782122		DDX10	1	0.000105619	0.00640899	1.18713		MRPL3	2	0.00207326	0.0520439	1.13031
RAB2A	1	0.0030875	0.0249606	0.841583		DECR2	1	0.005401	0.09767	1.10274		MRPL52	2	0.00022193	0.00294186	1.15809
RAD18	1	0.00352812	0.0272642	0.890065		DERL2	1	0.0010244	0.032616	1.1358		MRPL9	1	2.25812e-06	0.000624124	1.2256
RAMP1	1	0.00440207	0.0316274	0.782707		DESI1	1	0.00146082	0.0419386	1.23288		MRPS16	1	0.0041835	0.10244	1.12043
RAP1A	1	0.00385438	0.0289756	0.882359		DHRS1	2	0.000463217	0.0124351	1.21502		MRPS31	1	0.00528003	0.11791	1.10514
RAP2A	1	0.00433049	0.0313483	0.853285		DHRS7	4	0.00980244	0.0956389	1.28009		MT1A	1	0.00168968	0.0585027	3.12893
RAP2B	1	0.00198067	0.0187891	0.834683		DHX16	6	0.00264159	0.000382064	1.19078		MT1F	1	0.00183967	0.061714	3.18042
RASA2	3	0.00333409	0.0120226	0.904515		DHX33	1	0.00909246	0.134547	1.17871		MT1G	1	0.00100709	0.0415973	2.55901
RASGEF1A	2	0.00686522	0.0035576	0.776495		DIS3L	1	0.00416877	0.0823642	1.10728		MT1M	1	9.71922e-05	0.00856145	1.3021
RBKS	2	0.00857378	0.0278905	0.872442		DMRT2	1	0.000108331	0.00651015	1.16931		MT2A	1	0.000160041	0.01204	1.30905
RBM47	1	0.000280157	0.00522032	0.708436		DNTTIP2	1	0.000954623	0.0309478	1.10318		MT3	1	4.67982e-05	0.0051499	1.37774
RBP1	2	0.00720329	0.0371378	0.823583		DOK2	1	1.08006e-05	0.00132801	1.51815		MTHFS	2	0.000142619	0.00217349	1.20979
RBP5	2	0.00849257	0.0311087	0.833706		DST	3	0.00745873	0.0636927	1.20624		MTIF3	2	9.28414e-05	0.00414353	1.14366
RCBTB2	1	1.30852e-05	0.000686942	0.821232		DTWD2	1	1.64609e-05	0.00176301	1.24151		MTSS1	1	0.000483745	0.0253796	1.4857
RCL1	1	0.00320814	0.025517	0.898641		DYNC1LI2	1	0.00296344	0.0663296	1.14256		MTX3	1	0.00140649	0.0520439	1.15485
RDX	1	2.69605e-06	0.000250599	0.830784		ECHDC1	2	0.00762884	0.100001	1.45136		MVP	1	0.00411298	0.101539	1.12123
REEP3	1	0.0011547	0.0131281	0.895991		EEF1A1	2	0.00192035	0.0277366	1.13206		N4BP2L2	1	0.00166529	0.0579899	1.22694
RELT	1	3.1478e-08	1.01412e-05	0.802066		EIF1AX	1	0.00040303	0.0170997	1.19772		NAALADL2	1	0.00132466	0.0499753	1.52244
RFTN1	2	0.00836775	0.0383269	0.854592		EIF2B4	1	0.000611516	0.0228122	1.13602		NAGLU	1	1.66394e-05	0.00245992	1.24117
RGS10	1	0.00254849	0.0219904	0.670125		EIF5	1	0.00904535	0.134215	1.18466		NDUFAF6	1	2.9626e-06	0.000732088	1.24174
RGS2	4	0.00142689	0.00930538	0.663066		ENAH	1	2.95224e-10	6.98053e-07	1.9473		NEK3	1	0.00236533	0.0722326	1.24024
RGS8	1	1.48329e-05	0.000748636	0.581033		ENO3	1	0.000234897	0.0115226	1.25894		NEURL2	1	0.00573389	0.123339	1.22144
RHEB	1	0.00534419	0.0360519	0.855295		ENPEP	1	3.36895e-05	0.00281389	1.44563		NFIA	1	0.00472003	0.109976	1.15693
RHOB	10	0.00216526	0.0031612	0.818043		ENTPD3	1	0.00159329	0.0446442	1.18319		NFKB1	1	0.000167809	0.0125011	1.10843
RHOH	1	0.000454193	0.00716978	0.713355		ERMP1	2	0.00840844	0.0854021	1.11682		NKAIN3	1	0.00371418	0.0948236	1.40552
RHOU	1	9.85081e-05	0.00265088	0.867342		ERP29	4	0.00723269	0.0281707	1.14053		NKIRAS1	1	0.000327843	0.0195079	3.24521
RIMBP2	1	0.0020844	0.0194093	0.780547		EVI5	1	0.00221513	0.0554956	1.15343		NMB	1	0.00761782	0.14623	1.32057
RIPK2	1	0.00272181	0.0229572	0.860743		EXT1	1	0.00713203	0.115957	1.20903		NME6	1	0.000319624	0.0191986	1.11906
RIPK3	2	0.000587893	0.00335254	0.848799		F10	1	0.000359432	0.0155915	1.31199		NMT2	1	0.000675045	0.0315148	1.28186
RNASE6	1	0.000860149	0.0108453	0.867009		F13B	1	0.00870376	0.130921	1.2489		NPAS3	1	0.000372894	0.0213879	1.23004
RNASET2	2	1.49261e-05	0.0006269	0.760025		FAAH	2	4.14841e-05	0.00266841	1.29042		NR1D2	1	0.000188827	0.0133251	1.26942
RNF115	1	0.000915881	0.0113325	0.900152		FAM101B	1	0.005804	0.102382	1.25049		NRG4	1	0.00112584	0.0445453	1.19779
RNF25	1	0.00429451	0.0312131	0.827917		FAM13A	1	0.000767911	0.026851	1.38932		NUDT19	1	0.000366595	0.0211538	1.20214
RNF5	1	0.00452136	0.0322102	0.890615		FAM170A	1	0.000210206	0.0106247	1.32619		NUDT9	1	0.00347315	0.0916134	1.11331
RPAP3	2	0.00316206	0.0172423	0.805029		FAM180A	1	0.000939752	0.0306914	1.23908		NUP43	1	8.18342e-06	0.00153	1.62608
RPL3	1	0.00656152	0.0411851	0.898377		FAM189A2	2	0.00912154	0.0283523	1.16018		OBFC2A	1	0.00606463	0.127167	1.1762
RPN2	2	0.00161976	0.0110474	0.904351		FAM193B	1	0.00383176	0.0777142	1.12104		OCRL	1	0.00977279	0.168438	1.20727
RPS6KA1	1	0.00309137	0.0249685	0.782793		FAM20A	1	0.000233863	0.0115021	1.2083		OLR1	1	0.00352202	0.0919883	1.16089
RRAD	3	0.00433462	0.0180227	0.703691		FAM35A	2	0.00613483	0.0120254	1.2155		OPTN	4	7.54641e-05	3.22279e-05	1.51424
RRBP1	2	0.00349262	0.0253907	0.881329		FAM53B	1	0.00376492	0.0769007	1.12372		ORC4	2	0.0066905	0.0626992	1.12438
RTN4	2	0.000705964	1.89003e-05	0.800043		FAM8A1	1	0.00940647	0.13737	1.14451		OSBPL1A	2	0.00293998	0.0517571	1.16939
RUNX1T1	1	0.00315833	0.0252923	0.844017		FAM91A1	1	0.00607006	0.105092	1.13397		OSGEP	1	9.35412e-05	0.00844359	1.16629
RXRG	2	6.1222e-05	0.000479633	0.717744		FAM96A	1	0.00535212	0.0971724	1.19056		OTOG	1	0.00853315	0.155456	1.86753
RYR3	2	0.00318316	0.0230941	0.71676		FANCG	2	0.00119951	0.0206744	1.26534		OXCT1	4	0.00573221	0.0103474	1.34298
S100A1	1	0.00264089	0.0225338	0.613842		FARP2	1	0.00370471	0.0762508	1.18849		PAPLN	1	0.000504382	0.025924	1.19869
S100A10	5	0.000155113	0.00141921	0.847849		FBLN5	1	0.00105201	0.0331002	1.10466		PCDH9	3	0.0091962	0.0673365	1.387
S100A11	5	0.000596989	0.00209154	0.813396		FBN3	1	0.00289143	0.0651703	1.13679		PCIF1	2	4.32079e-05	0.0030828	1.29358
S100A14	2	0.00139862	0.0139783	0.737079		FDX1	3	0.00573201	0.0682516	1.16841		PCMT1	2	0.00159954	0.00731439	1.25627
S100A16	1	0.00793354	0.0468617	0.826723		FGF13	1	8.38047e-05	0.00536152	1.94286		PDCD11	1	0.000944197	0.0398821	1.17586
S100A6	5	0.000127324	0.00140978	0.603866		FGF14	1	0.00435146	0.0849808	1.17263		PDK1	3	0.000711003	3.84383e-05	1.42251
SAMHD1	1	0.00083977	0.0106799	0.77978		FGL1	1	0.000383775	0.0164887	1.28356		PDRG1	1	0.000230718	0.0152778	1.1976
SAMSN1	1	0.000191103	0.00409682	0.714466		FLNB	3	0.0041982	0.00162004	1.31332		PEA15	1	0.00297324	0.0835707	1.1048
SAT1	8	0.0013924	0.00285703	0.787765		FMO3	2	0.000215857	0.00489423	1.45821		PEX11G	1	0.00385363	0.0969559	1.19694
SCARA5	1	0.0081364	0.0476436	0.816876		FRY	2	0.00827284	0.121188	1.27862		PEX19	1	0.00041373	0.0231385	1.19228
SDC2	7	0.0026378	0.00780079	0.822494		FRZB	4	0.00209319	0.00489423	1.18111		PEX6	2	0.000896704	0.0357282	1.29895
SDCBP	5	0.00337097	0.000827203	0.890116		FTCD	1	0.00707366	0.11531	1.25129		PGBD1	2	0.00710825	0.0972974	1.17686
SELM	2	0.0002155	0.00336978	0.825824		GATA3	1	1.71592e-05	0.00180167	1.21068		PGBD5	1	0.0051972	0.116676	1.15377
SEPN1	1	0.00325231	0.0257637	0.884268		GBA3	2	0.00288081	0.0427901	1.29501		PGPEP1	1	3.37032e-06	0.000803442	1.49003
SEPP1	1	0.00603559	0.0388922	0.858097		GBE1	1	4.19755e-05	0.00332416	1.4503		PGRMC2	2	0.00966944	0.0930851	1.1653
SEPT9	2	0.00631136	0.016337	0.884599		GCK	1	0.00732765	0.117561	1.57577		PHYH	6	1.26057e-08	6.30098e-07	1.92928
SEPT11	1	0.00556281	0.0369482	0.881079		GCKR	1	0.00200481	0.051932	1.15147		PIGK	2	0.00241769	0.0688372	1.25658
SERHL	1	2.74988e-06	0.000253459	0.787376		GCSH	2	0.00149761	0.0252124	1.23914		PIGL	1	2.67181e-07	0.000125813	1.36118
SERINC4	1	0.00399312	0.0296725	0.842612		GFRA2	1	5.48958e-09	5.00476e-06	1.72789		PITPNC1	1	0.000195313	0.0135942	1.28112
SERPINB1	1	0.00673833	0.0419623	0.90845		GLP2R	1	0.00166978	0.0461648	1.14252		PIWIL4	1	0.00027943	0.017415	1.78239
SERPING1	3	0.00872725	0.0444504	0.89236		GNA13	1	0.00750848	0.11943	1.10321		PLA2G12A	1	2.08237e-07	0.000104289	1.37393
SERPINI1	1	0.00473677	0.0333237	0.85732		GNAZ	2	0.0079813	0.118291	1.1456		PLIN2	2	0.000826171	0.00165568	1.57986
SETD9	1	0.00112843	0.0129642	0.844539		GNRHR	2	0.00548466	0.0690362	1.25379		PMP2	1	0.00235161	0.0720443	1.15979
SFN	2	0.000198752	0.00182503	0.684858		GOLGA3	1	0.00695813	0.114177	1.14639		PMS1	1	0.0053578	0.118881	1.1454
SFRP2	1	0.00647522	0.0407846	0.85154		GOLGA5	2	0.00158341	0.0328754	1.18216		POC1B	2	0.00352584	0.0233868	1.19165
SFT2D1	1	0.00133271	0.0144696	0.864892		GPATCH1	1	0.00211537	0.053809	1.23772		POLM	1	8.41477e-06	0.00155051	1.44206
SGCE	2	0.00967088	0.0314575	0.783035		GPBP1L1	1	1.80263e-05	0.00186134	1.28786		POLR2G	1	0.0034376	0.0910344	1.14972
SGSH	1	0.00153447	0.01588	0.873694		GPR125	1	0.00129929	0.0384226	1.32707		POLR3D	1	0.000758508	0.0343191	1.15831
SGSM1	1	0.00708321	0.0433699	0.844486		GRB14	1	0.0050153	0.0931264	1.11557		PON1	1	9.81299e-07	0.000349801	2.3998
SH3BP2	1	0.00195069	0.018586	0.830664		GUCY1A3	1	0.000861574	0.0290133	1.16207		PON3	4	1.60194e-06	7.99999e-05	2.44809
SH3PXD2B	1	0.000173113	0.00382648	0.836181		H2AFZ	1	0.000120952	0.00707402	1.23604		POSTN	1	0.000371163	0.0213528	1.54271
SHISA5	1	0.00433564	0.0313593	0.893931		HDAC7	1	6.8687e-05	0.004737	1.1632		PPAP2B	1	0.00375026	0.0954368	1.14867
SIPA1	1	6.92433e-06	0.00044616	0.902898		HEATR1	2	0.00763134	0.0676495	1.18202		PPM1E	1	0.00635413	0.130652	1.21006
SIRPA	2	0.00521954	0.0223142	0.803895		HEATR4	2	1.76044e-08	1.38345e-06	1.49011		PRKAR1A	1	0.00173236	0.0593202	1.1042
SKAP2	1	5.59039e-05	0.00182839	0.839121		HERC1	2	0.000876424	0.00269968	1.2281		PRPF6	1	0.00244053	0.0738663	1.13121
SLBP	1	0.000271958	0.0051034	0.846878		HEXB	3	0.00438917	0.0319868	1.18548		PRRG1	1	4.56287e-05	0.005088	1.1279
SLC11A1	1	0.00299373	0.0244608	0.615887		HGFAC	2	1.77064e-05	0.000377148	1.23516		PSAP	1	0.00328082	0.0883837	1.17547
SLC12A9	2	0.00573316	0.0136218	0.90352		HIP1R	1	0.00128723	0.0381263	1.23531		PSAT1	10	0.00821359	0.0604847	1.30626
SLC1A3	1	0.000591074	0.00851819	0.808075		HIST1H2BD	2	0.0030697	0.0154248	1.45346		PSEN1	1	4.18248e-13	1.59528e-08	2.15752
SLC22A4	1	0.00886299	0.0502508	0.833331		HNRNPH3	1	0.00112784	0.0347546	1.12479		PSEN2	1	1.57435e-05	0.00233654	1.28088
SLC25A36	2	0.00117348	0.00435638	0.824325		HOMER2	1	0.00165312	0.0458397	1.17636		PSMB6	1	0.00951183	0.165814	1.12166
SLC25A6	6	0.00784665	0.0188417	0.908219		HPN	1	7.94186e-05	0.00518333	1.13665		PSMD1	2	0.0066017	0.00188042	1.77431
SLC31A2	1	0.00295253	0.0242217	0.873122		HPS6	1	0.00228202	0.0564986	1.22163		PTER	1	0.000358824	0.0207998	1.18619
SLC35A2	1	0.000812227	0.0105071	0.867139		HS2ST1	1	0.00651264	0.109656	1.17259		PTGR1	4	1.17598e-05	0.000215781	1.72959
SLC38A5	1	0.00100443	0.0120172	0.871855		HSD11B1	1	2.77968e-05	0.00246085	1.38686		PTPN1	1	0.00394199	0.0982716	1.13389
SLC39A11	1	0.000192657	0.00411224	0.844409		HSDL2	3	0.009982	0.0234616	1.27174		PTPN18	1	0.000388372	0.0220108	1.23592
SLC4A1	1	0.00435991	0.0314338	0.836966		HSPA12A	1	0.00347434	0.0735516	1.10901		PTX3	1	0.00126732	0.0483864	1.56859
SLC4A3	1	0.00973231	0.0535331	0.839489		HYI	1	0.000187436	0.00975791	1.11424		R3HCC1	1	0.00111709	0.0443832	1.10314
SLC5A4	2	0.001135	0.0050366	0.689225		IFNA8	1	0.00545592	0.0984726	1.10119		RAB35	1	5.60501e-06	0.00116188	1.52603
SLC7A7	3	0.00380416	0.0167299	0.866629		IGBP1	1	0.00348594	0.0736032	1.16181		RABAC1	2	0.00540719	0.085619	1.12502
SLCO2B1	2	6.42903e-07	2.75925e-05	0.688277		IGHM	1	0.00867792	0.130795	1.47124		RABGAP1L	1	0.00130331	0.0493707	1.11558
SMAD9	1	1.80488e-05	0.000844205	0.648014		IGSF11	1	0.00310774	0.0682516	1.1512		RASGEF1A	1	0.00197099	0.0643127	1.17062
SMAP2	2	0.00564995	0.0310283	0.908689		INADL	3	2.2007e-06	5.00476e-06	1.56488		RASSF8	2	0.00181356	0.0534021	1.21649
SMARCA1	2	0.00136819	0.00709159	0.861675		INO80C	1	0.000180641	0.00952355	1.19835		RBFA	1	0.00940334	0.164487	1.1148
SMC1A	1	0.00968031	0.0533407	0.750493		IPP	1	4.81856e-09	4.73981e-06	1.32219		RBL2	1	0.00586592	0.125212	1.11843
SMG9	1	0.004421	0.0316841	0.875646		IRAK1BP1	1	4.54196e-05	0.00349329	1.13209		RBPMS	1	7.57064e-06	0.00146578	1.30857
SMPDL3A	2	0.000515874	0.00319988	0.823883		IRF2	1	0.00348963	0.0736032	1.13877		RFC3	1	0.00289321	0.0825649	1.26808
SMTNL2	1	0.00974386	0.0535538	0.86416		ITGAE	1	0.00611093	0.105604	1.12883		RGL2	1	0.000180032	0.01303	1.47488
SMURF1	1	0.00103473	0.0122785	0.880594		ITSN1	1	0.00508343	0.0939731	1.13967		RHCE/RHD	1	0.000657781	0.0309255	1.45568
SMYD3	2	0.00217539	4.53575e-05	0.896448		IVD	1	0.00632572	0.107771	1.2293		RIMKLA	1	0.000843669	0.0369248	1.33456
SNN	2	0.0007559	0.00678219	0.84781		IYD	3	0.000469704	0.0130885	1.69413		RIMS1	1	0.00599109	0.126148	1.34156
SNRPN	2	0.00245592	0.019637	0.897696		JAK2	2	0.000411971	2.3366e-05	1.23899		RNF185	1	0.0016737	0.0580347	1.15457
SOCS3	2	0.00497634	0.0303555	0.673632		JAM2	3	0.00203447	0.0203111	1.22144		RNF187	1	0.00049255	0.0256651	1.20081
SOD2	1	0.00336546	0.0263384	0.871232		KBTBD6	1	0.00304171	0.0675555	1.14658		RNF217	1	0.00124109	0.0476435	1.16927
SOX11	2	0.00481293	0.0288367	0.842167		KCND3	1	2.82175e-05	0.00246435	1.30018		RNF32	1	0.00853864	0.155456	1.22241
SOX9	1	0.00197551	0.0187551	0.733214		KCNQ3	1	0.00831791	0.127387	1.37901		RPL14	6	3.23495e-07	2.24533e-06	1.37374
SPARC	3	0.00703348	0.0163362	0.86762		KHDRBS3	2	0.00444341	0.078259	1.1384		RPL30	1	0.00128719	0.0489685	1.11639
SPATA6	1	0.000123579	0.00308473	0.85646		KIAA0895L	1	3.48031e-05	0.00288568	1.14888		RPL35	2	2.5025e-05	0.0022736	1.57133
SPATS2	1	0.00468971	0.0331006	0.88648		KIAA1009	1	0.00835366	0.127867	1.1714		RPL6	11	0.000125699	0.000379145	1.51542
SPC24	1	0.00669819	0.0418221	0.860314		KIAA1033	1	0.00117896	0.0359741	1.14949		RPP38	1	9.11171e-06	0.0016306	1.22778
SPI1	1	0.00227616	0.020412	0.817853		KLC4	2	8.75111e-06	0.00106258	1.19736		RPS10P5	1	0.00660158	0.133973	1.12205
SPOCK2	2	0.00232498	0.000127724	0.837873		L3MBTL2	1	6.33117e-05	0.0044317	1.53543		RPS18	1	2.23083e-06	0.000624124	1.40759
SPTBN1	1	0.00836665	0.0485039	0.901673		LATS1	2	0.00987347	0.102397	1.12046		RPS25	1	0.00388082	0.0972974	1.12298
SQSTM1	1	0.00772455	0.0459739	0.83		LCAT	1	0.00368654	0.0759643	1.14565		RPS27L	1	0.00558269	0.12191	1.10456
SRC	1	0.00245348	0.0214443	0.87437		LGALS3	9	0.00446929	0.0228135	1.62563		RTN4	3	0.0070261	0.0923666	1.19277
SRGN	3	0.00225741	0.00823344	0.760178		LHFPL2	1	0.00100639	0.0321776	1.14074		RTN4	6	0.00394526	0.0564146	1.12289
SRI	2	3.43387e-06	5.18421e-05	0.805095		LIMD2	1	0.000176432	0.00936769	1.21216		S100B	2	0.000468103	0.0199715	1.33759
SRL	1	0.00245039	0.0214227	0.823812		LIN28A	1	0.000360895	0.0156133	1.18806		SCP2	4	0.00920132	0.000749296	1.67782
SRPX	2	0.00275019	0.0202324	0.829674		LINGO1	1	0.000905621	0.0299568	1.14988		SEPHS1	2	0.00683045	0.113925	1.12057
SRPX2	2	0.00235964	0.0189314	0.896604		LIPC	1	0.000965184	0.031182	1.21135		SETD5	1	0.000308689	0.0187312	1.13827
ST3GAL4	3	0.00369441	0.0247125	0.892708		LIX1L	1	0.00777941	0.12229	1.12018		SGMS1	3	0.00594758	0.0791965	1.22404
ST6GALNAC4	1	4.98965e-05	0.00170268	0.811217		LOXL2	1	0.00145284	0.0417735	1.29624		SLC27A6	1	0.00901657	0.160556	1.12183
ST7	1	0.00340221	0.0265222	0.884086		LRRC40	1	0.00128293	0.038056	1.12379		SLC2A12	1	0.00375011	0.0954368	1.19202
ST8SIA4	3	0.00549403	0.0248302	0.822134		LRRIQ3	1	0.00188872	0.0499283	1.26349		SLC30A1	3	0.00126284	0.043943	1.17265
STAM	1	0.00298896	0.0244275	0.899919		LTBP2	1	0.00764879	0.120635	1.19505		SLC35A5	1	0.000114116	0.0094094	1.12579
STAM2	1	2.4334e-07	4.53575e-05	0.763467		LZTS2	1	0.00989615	0.142068	1.14203		SLC35B2	2	0.00293054	0.0255315	1.12941
STAP1	2	0.000154577	0.00132856	0.785685		MAL	1	0.00792811	0.123631	1.30613		SLC41A2	2	0.000468267	0.0249912	1.34318
STARD10	2	0.000416081	0.00321309	0.684305		MAN1A2	1	0.0065977	0.110624	1.10962		SLC45A2	2	0.00989649	0.134703	1.1758
STAT2	1	0.00100254	0.0120081	0.872538		MANEA	1	0.000386233	0.0165562	1.13836		SLC48A1	2	3.81231e-06	0.000644305	1.46248
STAT3	2	0.00295822	0.000925658	0.86635		MANSC1	1	1.51951e-05	0.00167487	1.29433		SLC4A2	1	0.00143717	0.0528501	1.14226
STC1	2	0.00113668	0.00638015	0.764496		MAP1A	1	0.00496547	0.0925708	1.11231		SLC5A10	2	0.000527416	0.0199835	1.16612
STEAP3	1	0.00498832	0.0344535	0.807741		MAP4K4	2	0.00910841	0.09751	1.24784		SMAD9	1	0.00615042	0.128227	1.19084
STX11	1	0.00256976	0.0221075	0.834037		MEF2C	1	0.000351803	0.0153982	1.16012		SMEK1	1	0.00523676	0.117192	1.29854
STX2	1	0.000802837	0.010412	0.8805		METTL21A	1	0.0012415	0.0370951	1.24532		SMG8	1	0.000176347	0.0128509	1.10756
SUDS3	1	0.00796829	0.0469882	0.881449		MFAP2	1	0.00217116	0.0548317	1.19864		SMURF1	1	0.00501337	0.114503	1.124
SURF1	1	0.00583636	0.0380179	0.632821		MFGE8	2	0.0074661	0.0477417	1.23214		SNCG	2	0.00455521	0.094763	1.32326
SWAP70	1	0.0088484	0.0502176	0.891911		MFSD6L	2	9.26581e-07	0.000104906	1.50354		SNRNP48	1	7.80113e-05	0.00736512	1.21756
SYK	2	0.000785988	0.00215241	0.784699		MIS12	1	0.000211064	0.0106326	1.19712		SNTB1	1	0.000223795	0.014961	1.23852
TACC1	3	0.00166376	1.23654e-05	0.858317		MLLT3	1	0.00578501	0.102118	1.10264		SNX19	1	0.00174432	0.0596698	1.16687
TADA2A	1	0.000963207	0.0116962	0.859895		MLLT4	1	0.00464702	0.0881749	1.16483		SNX6	2	0.00567931	0.0456539	1.11268
TAL2	1	1.31013e-05	0.000686942	0.637636		MMP16	1	0.00510595	0.0942495	1.13697		SOD1	3	0.00503513	0.0716083	1.21108
TANC2	3	0.00169602	0.00304226	0.862267		MORN4	1	0.000246907	0.0119086	1.20563		SOD2	7	0.00548801	0.00152888	1.53158
TAP1	1	0.00550188	0.0366604	0.758713		MRC1	1	0.00343806	0.0732081	1.12828		SORCS1	1	0.0086256	0.156219	1.19938
TARBP1	2	0.00380999	0.00835654	0.903354		MRPL17	1	0.00654433	0.109937	1.15523		SORD	2	0.00192634	0.0340771	1.21061
TBC1D1	1	0.00664289	0.0415672	0.849799		MRPL52	2	0.00355627	0.0441249	1.12254		SPTBN5	1	0.00147253	0.0535749	1.10837
TBC1D10A	1	0.00717167	0.0437716	0.884681		MRPL9	1	4.33123e-05	0.00335886	1.20924		SRGAP3	1	0.00751143	0.145329	1.1873
TBC1D16	1	0.00680569	0.0422866	0.871177		MRPS31	1	0.00707129	0.11531	1.12902		SSR1	2	0.00987719	0.148188	1.15285
TBXAS1	1	0.000443397	0.00706974	0.742852		MSX1	1	0.00878143	0.131665	1.4009		ST13	1	0.000780955	0.0349615	1.25082
TCF4	1	0.00179304	0.0175545	0.905643		MT3	4	0.00985293	0.0361877	1.93616		ST3GAL6	1	0.00283326	0.0816479	1.161
TCHP	5	0.000218221	1.31142e-05	0.82202		MTHFS	2	2.98404e-05	0.000628369	1.17957		ST6GALNAC6	1	0.00102106	0.0418318	1.16341
TCTN1	1	0.00968696	0.053361	0.887199		MTIF3	2	0.0021793	0.00735267	1.18091		STAM	1	9.04239e-07	0.000325373	1.3114
TDRD3	1	0.000518913	0.00783873	0.79515		MTMR9	1	0.00439847	0.0853193	1.15088		STARD13	1	3.07975e-05	0.00386408	1.27615
TEK	2	0.00583272	0.0359871	0.890221		MTSS1	1	8.1594e-05	0.00527665	1.73848		STARD6	3	0.00819854	0.043445	1.35943
TES	1	0.00390306	0.0291921	0.831645		MTSS1L	1	2.84251e-05	0.00247094	1.11477		STAT5A	4	0.00247081	0.0130543	1.21873
TEX12	1	3.49185e-05	0.00132713	0.569568		MYO1B	1	0.00659973	0.110624	1.17458		STXBP6	1	0.00907173	0.160926	1.16167
TGFB1	2	0.00842269	0.0152583	0.904597		MYPOP	1	0.0028365	0.0644533	1.20177		SUCLA2	1	1.33741e-06	0.000435995	1.38507
TGFBI	1	0.000340868	0.00595935	0.78559		NAALADL2	1	0.00106356	0.0333513	1.55369		SUMF2	1	0.00877167	0.157667	1.10872
TGFBR2	2	0.000982714	0.00717041	0.859975		NADKD1	1	0.0035787	0.0748508	1.29421		SVEP1	2	8.40096e-05	0.00397634	1.36183
THBS1	5	0.00758915	0.0164051	0.731471		NAGLU	1	8.77692e-06	0.00111589	1.309		SYTL3	1	0.00599285	0.126148	1.19805
THBS3	4	0.0093139	0.023357	0.785163		NAV1	1	0.000206635	0.0105086	1.27502		TAF1A	1	0.000822478	0.0363597	1.10335
TIAM1	2	0.00478332	0.00270448	0.906232		NCKIPSD	1	0.000424565	0.0177913	1.19697		tAKR	1	0.00899379	0.1603	1.49501
TIMP1	5	0.00737224	0.00250004	0.862304		NDUFB6	1	0.000700649	0.0251098	1.10109		TAOK3	2	0.0042419	0.0655583	1.27299
TJP3	1	9.65144e-05	0.0026074	0.635103		NEB	1	0.00376198	0.0769007	1.46239		TCAM1P	1	0.004116	0.101547	2.15384
TLR1	3	0.000532149	0.000553456	0.896806		NEK3	1	0.000215644	0.0107724	1.34958		TCEANC	1	0.0043159	0.104386	1.13859
TLR2	2	0.000660125	0.00424168	0.742463		NEK7	1	0.00716939	0.116262	1.19829		TEAD1	5	0.00705358	0.00379884	1.27893
TLR4	3	0.00271324	0.00523916	0.772717		NELL2	1	0.00354054	0.0743493	1.45433		TFB1M	2	5.3347e-05	0.000608148	1.23344
TMCC3	1	0.00156023	0.0160598	0.885296		NES	1	0.0093505	0.136902	1.12174		TFDP2	1	0.00152125	0.0549465	1.1707
TMED10	1	0.000217723	0.00446316	0.892812		NEURL1B	1	0.000460314	0.0186139	1.1188		THTPA	1	0.00630025	0.129894	1.13539
TMEM108	1	0.00150198	0.0155999	0.853869		NEURL2	1	0.000296506	0.0135656	1.10103		TIPIN	1	0.00998494	0.171107	1.12248
TMEM128	1	0.0047791	0.033553	0.901073		NFKB1	1	0.00301754	0.0671385	1.11552		TMED8	3	0.00359409	0.0051499	1.21974
TMEM135	1	0.00466415	0.032954	0.876473		NFYB	1	0.00424738	0.0834276	1.18754		TMEM126B	1	2.89107e-06	0.000725467	1.38973
TMEM163	1	0.00809555	0.0474689	0.662887		NFYC	1	0.00219868	0.0552504	1.15714		TMEM139	1	0.000626717	0.0301441	1.26001
TMEM2	1	0.000587827	0.00848203	0.826951		NHLRC3	1	0.00253971	0.0600833	1.23562		TMEM14A	1	0.00220881	0.0690802	1.12415
TMEM212	1	0.00163983	0.0165675	0.872888		NKAIN3	1	0.000193568	0.0100352	1.47341		TMEM161B	1	0.000493458	0.0256773	1.12492
TMEM237	1	0.00252721	0.021845	0.879825		NKIRAS1	1	2.16153e-05	0.00207169	3.59409		TMEM170B	1	0.00574371	0.123423	1.16782
TMEM242	1	0.00549068	0.0366314	0.797046		NLE1	1	0.00858465	0.129966	1.13379		TMEM178	1	0.000294087	0.0180921	1.22083
TMEM30B	1	9.59338e-05	0.00259888	0.813407		NMT2	1	0.00358333	0.0748694	1.17891		TMEM181	1	2.10536e-07	0.000104289	1.53594
TMEM59	1	0.00232949	0.0206964	0.908018		NPAS2	1	0.0029513	0.0662165	1.15734		TMEM189	1	0.0015518	0.0555763	1.14286
TMEM70	5	0.000849277	0.000402135	0.892046		NPW	1	0.000445487	0.0181988	1.21731		TMEM25	1	0.00572785	0.123339	1.22288
TMEM8B	1	0.000343025	0.00598722	0.895317		NR1I3	1	0.00509136	0.0940455	1.19761		TMEM55A	1	0.00264331	0.0780953	1.21461
TMSB10/TMSB4X	1	0.00837051	0.0485118	0.866274		NT5DC3	1	0.00439712	0.0853193	1.13718		TMEM57	2	0.00287287	0.0121876	1.34984
TMSB4X	1	0.00935357	0.0520142	0.875837		NTRK1	2	0.000221765	0.00298581	1.16498		TMEM59	2	0.000402536	0.0224185	1.11819
TNFAIP6	2	0.00588622	0.0103803	0.84932		NUDT14	1	0.0095822	0.139152	1.15575		TMEM68	1	0.00388251	0.0972974	1.14118
TNFRSF1B	3	0.00546412	0.00927267	0.807839		NUMB	1	0.0038175	0.0774671	1.13265		TOE1	1	0.00210056	0.0669897	1.15482
TNFRSF21	1	0.00168601	0.0168807	0.871797		NUP160	1	1.24466e-05	0.00148166	1.16343		TOMM20L	1	0.0079426	0.150163	1.14404
TNNT2	1	0.00167937	0.0168484	0.498875		NUP43	1	4.34082e-06	0.000707147	1.39593		TOMM5	1	0.000173022	0.0126823	1.40669
TOR4A	1	0.00322335	0.0256144	0.842343		NXT2	1	0.00788945	0.123183	1.2791		TOX4	1	0.00534811	0.118805	1.12164
TPD52	5	0.00216395	0.00333785	0.873299		OBSL1	1	1.90367e-05	0.00193889	1.28436		TRAF3IP2	1	0.00913575	0.161335	1.11005
TPD52L2	1	0.00661883	0.0414467	0.885242		OCRL	2	0.00626847	0.0968999	1.21793		TRAF6	1	0.00019861	0.0137542	1.84136
TPM4	1	0.00771287	0.0459241	0.878244		ODZ3	1	0.00113072	0.0347948	1.18534		TRAFD1	1	0.000562684	0.0281283	1.1002
TRAF4	2	0.00730642	0.0231915	0.883181		ONECUT1	1	0.00847784	0.128923	1.11721		TRAP1	2	0.00751752	0.0511863	1.47434
TREM2	1	0.000232256	0.00463337	0.710467		OPHN1	1	1.91611e-05	0.00194098	1.16149		TRAT1	1	0.000275569	0.0172874	1.26151
TREX1	1	0.000547679	0.00810979	0.780246		ORC4	3	4.92277e-05	0.00142533	1.14456		TRIM25	1	6.39835e-05	0.00647336	1.36077
TRIO	1	0.00272178	0.0229572	0.850675		OSBPL3	1	0.00103989	0.0328573	1.13563		TRIM26	1	0.000682448	0.0317052	1.17603
TRPT1	2	0.00690286	0.0360249	0.696078		OSGIN2	1	0.00687982	0.113237	1.1006		TRIM63	1	0.000896705	0.0383432	1.21213
TSC22D2	1	0.00668539	0.0417573	0.879678		OTOG	1	0.000381638	0.0164346	1.4139		TRPV2	1	0.00751662	0.145329	1.147
TSEN15	1	0.00827443	0.0482143	0.908073		OXNAD1	1	0.00234538	0.0573742	1.13185		TRPV4	1	0.00277388	0.080335	1.1177
TSPAN12	1	0.00110421	0.0128206	0.851476		OXTR	1	0.00234312	0.0573742	1.10603		TSPYL1	1	0.00377764	0.09593	1.10192
TSPAN14	1	1.31967e-06	0.000154299	0.841644		P2RX4	1	0.00695833	0.114177	1.19549		TTC25	1	6.7172e-05	0.00663749	1.29232
TSPAN33	1	0.000686842	0.00942113	0.886644		P2RY1	1	0.000532697	0.0206744	1.16703		TTI2	1	0.00713873	0.14108	1.12024
TSPAN6	2	0.000787529	0.00122666	0.904852		PACRGL	1	5.23865e-12	2.44769e-08	1.39634		TUBA4A	2	0.000173362	0.00847605	1.44999
TSPAN7	3	0.00124657	0.00874107	0.875591		PAG1	1	0.0087692	0.131534	1.1927		TWIST1	1	0.000639763	0.0303884	1.24055
TSPO	1	5.26397e-05	0.0017592	0.62813		PANK1	2	0.00692687	0.0925893	1.3557		UBE2V1	1	0.00017343	0.0126823	1.11662
TSPYL1	1	0.000560365	0.00822346	0.827031		PAPD5	1	0.00638598	0.108353	1.1873		UBE3B	2	0.00834866	0.0057792	1.1822
TSR2	2	0.000367248	0.000342441	0.872657		PCIF1	2	2.37748e-09	2.62884e-06	1.47198		UGCG	1	0.00349148	0.0916385	1.2163
TTC39C	2	0.00525211	0.00764579	0.866955		PDCD11	2	3.3901e-05	0.00246085	1.30701		UMPS	1	0.00668523	0.135057	1.14991
TTC8	1	0.00370731	0.0282896	0.907641		PELP1	1	0.00667977	0.111614	1.10198		UPF2	1	0.000654025	0.0308592	1.14017
TTC9	1	0.0026691	0.0226786	0.728809		PEPD	2	0.00133435	0.037068	1.19186		USP30	2	0.00175858	0.0226453	1.15124
TTI2	1	0.00093834	0.0115083	0.79551		PEX6	1	0.000401635	0.0170599	1.1344		USP33	1	3.63756e-08	3.29e-05	1.36592
TTLL1	1	1.17338e-07	2.6437e-05	0.702392		PEX6	2	0.00820945	0.00105245	1.25136		UTP15	1	0.0037878	0.09606	1.22086
TUBA1A	1	0.000822453	0.0105908	0.823342		PGA	1	0.00652841	0.109822	1.11883		UTP18	1	2.52862e-05	0.00337225	1.31593
TUBA1B	11	0.00984928	0.0178703	0.872119		PGC	2	0.000323339	0.0144917	2.46671		VAMP3	1	0.00873446	0.157369	1.10379
TUBB2A	1	0.00606546	0.0390236	0.873912		PGLYRP2	3	0.00408077	0.0137705	1.16662		WBSCR27	1	0.000504767	0.025924	1.40194
TULP3	1	0.0060128	0.0388007	0.890081		PGPEP1	1	9.09935e-06	0.00114136	1.50015		WDR46	1	0.00949072	0.165597	1.18696
TXNIP	11	0.00398597	0.0120226	0.706932		PGRMC2	3	0.00290922	0.0335373	1.28264		WWP1	4	0.00102657	0.00371446	1.24835
TYROBP	4	0.00993636	0.0250988	0.767641		PIGL	2	0.00543268	0.0257458	1.70255		XCL1	4	0.00143827	0.0100506	1.40558
UCHL1	2	1.4371e-08	1.00235e-06	0.472106		PIGT	1	0.00447958	0.0861772	1.10323		XPO5	1	0.00425779	0.103704	1.14745
UHMK1	1	0.00802339	0.0472002	0.891363		PITPNC1	1	0.00868983	0.130796	1.26206		XRCC4	1	0.00347101	0.0916134	1.10408
ULK4	1	2.69704e-06	0.000250599	0.800702		PITX2	2	3.9172e-05	0.00226289	1.4534		YWHAZ	1	8.73313e-07	0.000317237	1.59873
UQCRB	1	1.76443e-07	3.62045e-05	0.708512		PKIA	8	0.00328091	0.00170776	1.26774		ZAR1L	1	0.000419396	0.0233868	1.3019
URM1	2	0.00343942	0.00065544	0.89897		PLA2G12A	1	0.00876761	0.131534	1.22527		ZBTB49	1	0.0098681	0.169851	1.11303
UROC1	3	2.26191e-05	0.000561773	0.764597		PLA2G7	6	0.00296788	0.0181267	1.29063		ZFAND1	2	0.00269031	0.0410682	1.16416
VASH2	1	0.00507807	0.034843	0.742516		PLCD3	1	9.05595e-05	0.0057083	1.10906		ZFAND2B	1	0.00451027	0.106653	1.13163
VAT1	2	0.00569352	0.0136551	0.882024		PMEPA1	2	0.000172476	0.00207169	1.22297		ZFHX2	1	0.00739239	0.143784	1.11605
VAT1L	1	1.2068e-05	0.00065513	0.683812		PNISR	1	0.00172673	0.0473539	1.12378		ZFHX4	1	0.00826547	0.153349	1.13595
VAV1	2	0.00377944	0.0246007	0.716998		POC1B	2	0.0024073	0.0273289	1.19525		ZFYVE27	1	5.47509e-05	0.0057792	1.23397
VAV2	1	2.05417e-05	0.000932957	0.790189		POFUT1	1	0.00745859	0.118942	1.15873		ZHX3	1	0.00348113	0.0916385	1.11251
VCAM1	2	0.000370334	0.00339922	0.790082		POLM	1	1.30617e-05	0.00153052	1.38623		ZNF148	1	0.00202714	0.0655583	1.34988
VCAN	1	0.00172568	0.0171121	0.826626		POLR2G	2	0.00476881	0.0016942	1.26789		ZNF174	2	0.000581785	0.00286685	1.33369
VCP	1	0.0087315	0.0498084	0.90127		POLR3D	1	0.000580451	0.0220271	1.20609		ZNF271	1	9.55561e-05	0.00847605	1.41652
VDR	1	0.000831461	0.0106432	0.704029		PON1	1	6.89137e-07	0.000207736	5.711		ZNF33B	1	0.00755773	0.145737	1.19085
VGLL3	1	0.000514862	0.00780489	0.873638		PON3	4	7.94833e-07	0.000103169	5.66272		ZNF410	1	0.00117665	0.0460306	1.28037
VIM	2	0.00633332	0.0360421	0.826631		POP4	1	0.00479848	0.0902679	1.15896		ZNF48	1	0.00749513	0.145329	1.10766
VIMP	2	0.00160611	0.00336008	0.86731		POSTN	7	0.0064753	0.00347905	1.30099		ZNF568	1	0.00631685	0.130163	1.11684
VPS39	1	0.0015717	0.0161081	0.901554		PPIG	2	2.14364e-05	0.00138563	1.24684		ZNF672	1	0.00283516	0.0816479	1.47945
VSIG4	3	0.000202975	0.00252612	0.640735		PPP1R21	1	0.00838486	0.128173	1.12898		ZNF839	1	0.00628903	0.129873	1.13347
VSTM4	2	0.000107582	4.53575e-05	0.842404		PPP3CA	3	0.00455307	0.0119811	1.20632		ZSCAN16	1	0.00163594	0.0572983	1.11375
VTA1	1	0.00550911	0.0366834	0.805586		PPP6R3	1	0.00130269	0.0384539	1.18139
VWA5B1	1	0.00535267	0.036102	0.862779		PRC1	1	4.80192e-12	2.44769e-08	2.19218
WDHD1	1	3.44413e-08	1.0819e-05	0.594697		PRDM4	2	0.00851249	0.0388623	1.21669
WDR12	1	0.000735031	0.00986381	0.808458		PRDX3	1	0.00318595	0.0694389	1.20304
WDR3	1	0.000431631	0.00695207	0.718474		PRKCDBP	1	0.00198912	0.0517688	1.26225
WDR36	1	2.10658e-05	0.000948766	0.834258		PRLR	3	0.0068862	0.0185392	1.24309
WDR46	1	0.000230352	0.00461937	0.781522		PRR22	1	0.00107602	0.0335848	1.11764
WDR62	1	0.00279324	0.0233314	0.795923		PRRX2	1	0.0064005	0.108475	1.15124
WDR81	1	0.000836691	0.0106705	0.892239		PSAP	1	0.00023821	0.0116539	1.20632
WFS1	1	0.000839884	0.0106799	0.885226		PSEN1	1	7.24374e-14	1.35382e-09	2.25206
WRN	1	0.000558566	0.00820404	0.855508		PSEN2	2	0.00187428	0.0421844	1.55599
WWTR1	1	0.000451578	0.00715714	0.845772		PSMC3IP	1	0.00010413	0.00632888	1.19226
XBP1	1	0.00810405	0.0475026	0.882558		PSMD1	2	0.000322387	0.00162616	1.82608
XYLB	1	0.00855784	0.0491185	0.871061		PTDSS1	1	1.67919e-05	0.00178314	1.22953
YME1L1	1	0.0056431	0.0372946	0.892818		PTPLAD1	2	0.004324	0.058241	1.10512
YWHAQ	1	0.00834616	0.0484727	0.888863		PUS7	2	0.00392318	0.0217607	1.21277
ZCCHC17	1	0.00019782	0.00419645	0.880371		RAB35	1	2.02217e-08	1.32608e-05	1.58635
ZCCHC6	1	5.75119e-05	0.00185709	0.850051		RAB3GAP1	1	0.00473571	0.0894472	1.13178
ZFAT	2	0.0011612	0.0129642	0.800509		RAB7L1	1	0.00799277	0.124071	1.1368
ZFP36L1	1	0.00729324	0.0442161	0.854373		RAP1GDS1	2	0.00331672	0.0613884	1.18482
ZFP36L2	2	0.00714632	0.00717565	0.880784		Raph1	2	0.00316592	0.0335848	1.22558
ZFPM2	2	0.00247173	0.0155029	0.833371		RBFA	1	0.00309931	0.0682268	1.11075
ZFYVE21	1	0.00019028	0.00408426	0.871883		RBM8A	1	2.15713e-05	0.00207169	1.27332
ZNF217	2	0.000242741	0.000469462	0.84555		RCC1	1	0.000627683	0.023184	1.17276
ZNF518B	1	0.00739473	0.0446195	0.89154		RET	1	0.00376902	0.0769007	1.15058
ZSWIM6	1	0.00549611	0.0366464	0.899527		RFC3	1	0.000609656	0.022785	1.35552
ZYX	1	5.76812e-05	0.00185821	0.746225		RGL2	1	0.00289247	0.0651703	1.27767
Muscle		Over-expressed in low RFI pigs				RGNEF	1	0.00366272	0.0756474	1.1307
ABCA2	1	0.00504362	0.0347033	1.13345		RGS12	3	0.00344115	0.0276631	1.20426
ABCB7	1	0.0094534	0.0524425	1.11001		RGS5	2	0.00180904	0.0286995	1.62849
ABCC9	1	0.00745212	0.0448872	1.11416		RHBDD3	1	0.00827393	0.126906	1.11824
ABCF1	3	0.00521469	0.000195577	1.25601		RIMBP2	2	0.00981172	0.0753257	1.29501
ABLIM2	1	2.63977e-08	8.83477e-06	1.39832		RINT1	1	0.000593114	0.0223384	1.2117
ABT1	1	7.07457e-09	3.07142e-06	1.15089		RNF144B	2	0.00871368	0.0906537	1.33501
ABTB2	1	0.000172602	0.00382387	1.30447		RNF187	1	0.000152063	0.00842988	1.19614
ACAA2	1	9.92014e-05	0.00266122	1.14647		RNF32	1	0.0027618	0.0634501	1.28495
ACAD10	1	0.00430005	0.0312263	1.11927		RPGRIP1	1	1.69733e-05	0.00179406	1.29717
ACADVL	1	0.000519797	0.00784304	1.13646		RPL14	6	3.02037e-06	2.7092e-05	1.39297
ACAN	1	0.000680773	0.00937487	1.12498		RPL26	1	0.00863888	0.130474	1.10153
ACE	1	0.000192379	0.0041114	1.11489		RPL35	2	3.20677e-05	0.00202974	1.59563
ACIN1	1	0.000145952	0.00340639	1.13134		RPL6	11	8.46676e-05	0.000222339	1.48262
ACO2	1	5.33967e-05	0.00177724	1.20466		RPP38	1	1.52347e-05	0.00167487	1.27957
ACOT4	1	0.00342242	0.0266556	1.22783		RPS13	1	1.39474e-05	0.00158184	1.12475
ACOX1	2	0.00275375	0.0177689	1.10733		RPS18	1	2.41584e-06	0.000472784	1.43309
ACPT	1	9.75852e-08	2.22779e-05	1.18808		RPS25	1	0.00773908	0.121802	1.13936
ACSL1	1	0.000380816	0.00640492	1.26129		RSAD1	1	1.8235e-05	0.00187255	1.31822
ACSL3	2	0.00275143	0.00015728	1.28613		RSPO2	1	0.00457862	0.0873185	1.14499
ACSM3	1	0.000135514	0.00325536	1.22239		RTN3	1	2.903e-12	2.17022e-08	1.29149
ACTL9	1	3.13794e-06	0.000274474	1.20173		RXRB	1	0.00994032	0.142578	1.1239
ACTN4	1	0.000312189	0.00562293	1.15306		S100B	2	5.86458e-05	0.00334875	1.2912
ACVR1	3	0.00858446	0.00353157	1.23006		SAR1B	3	0.00278263	0.0147479	1.21042
ACVR2A	1	0.00179633	0.0175669	1.10701		SATB1	1	6.27796e-05	0.00441928	1.26405
ACVR2B	3	0.00896263	0.00285472	1.12726		SAV1	1	0.00319824	0.0696661	1.10873
ADAM9	1	2.73839e-05	0.00112843	1.34341		SCAMP5	1	0.00941738	0.137451	1.12023
ADAMTS14	1	0.000969415	0.0117486	1.14056		SCMH1	1	0.0062122	0.106419	1.17383
ADCK5	1	0.000601024	0.00861119	1.12453		SEC63	1	0.0061935	0.106196	1.11191
ADCY4	1	2.533e-11	4.59566e-08	1.44623		SEL1L3	1	0.000465528	0.0187713	1.17774
ADCY9	2	0.00429551	7.98721e-05	1.23067		SEPHS2	1	0.0036231	0.0751542	1.18892
ADCYAP1R1	1	0.00179463	0.0175602	1.33294		SERGEF	1	0.00600262	0.104208	1.14684
ADORA2A	1	0.000440713	0.00704324	1.1233		SERINC3	1	0.00241267	0.0583332	1.10296
ADSL	1	1.78535e-05	0.000841923	1.29811		SERPINA11	1	6.05227e-08	3.09901e-05	1.58563
ADSS	1	0.00388084	0.0291021	1.14212		SETBP1	1	0.00470192	0.0890341	1.15904
AFF2	1	0.000398803	0.00661576	1.12331		SF3A3	1	2.80896e-05	0.00246085	1.11446
AFF3	1	0.00019469	0.00414282	1.10582		SH3BGRL2	1	0.000222301	0.0110204	1.25435
AFF4	1	0.00413934	0.0303857	1.11724		SIRT4	3	0.00940816	0.0545798	1.18058
AGBL3	1	0.00192864	0.0184627	1.14825		SLA	1	0.00910442	0.134618	1.18884
AGL	4	0.00113918	0.000542072	1.22978		SLC12A4	1	0.00716318	0.116231	1.3116
AGPAT3	3	0.00580408	0.0200478	1.18245		SLC15A2	2	0.001131	0.000120962	1.22392
AGPHD1	1	0.00681476	0.0423178	1.15593		SLC19A1	2	0.00780215	0.0300249	1.15195
AHCY	2	0.000298626	0.00543787	1.13759		SLC24A2	1	0.000836466	0.0283981	1.48649
AHNAK	2	0.000837157	0.00654808	1.45167		SLC25A17	1	0.00613712	0.105764	1.20925
AHSA2	1	0.00199772	0.0188672	1.1207		SLC25A27	1	9.64285e-05	0.00598738	1.24502
AIFM2	1	0.00448933	0.0320273	1.12414		SLC25A6	1	0.00843041	0.128568	1.10078
AIM2	1	0.00390471	0.0291981	1.12969		SLC2A2	1	0.00305773	0.0677504	1.13772
AIMP1	2	0.0031819	0.00246818	1.12579		SLC35A5	3	0.00871153	0.0141291	1.14338
AK1	1	0.00109583	0.0127534	1.12941		SLC35B2	2	0.000315947	0.00222522	1.16778
AKAP12	1	0.00800978	0.0471523	1.18318		SLC35F3	2	6.76627e-07	3.52116e-05	2.18798
AKAP8L	1	2.42894e-05	0.00103627	1.15742		SLC5A10	1	0.00695553	0.114177	1.26282
AKAP9	2	0.0085593	0.0114617	1.13912		SLC7A2	1	0.000736936	0.0259761	1.36786
AKR1A1	1	0.00672913	0.0419185	1.13352		SLC7A9	3	4.45472e-06	0.000132193	2.34966
ALDH2	10	0.00236882	0.000364384	1.23202		SLPI	7	0.00481141	0.0340185	1.52737
ALDOA	1	0.00547339	0.0365869	1.11971		SMEK1	1	0.000569683	0.0216845	1.41994
ALG5	1	0.00693144	0.042768	1.10747		SNCAIP	1	6.6283e-05	0.00460519	1.27201
ALKBH3	1	2.0509e-07	4.03993e-05	1.3165		SNX19	1	0.000936533	0.0306875	1.21456
ALS2CL	1	0.00326512	0.0258392	1.23031		SNX7	1	0.00249775	0.0595864	1.23213
ALS2CR8	1	4.84421e-05	0.00166656	1.73217		SOCS4	1	7.73878e-07	0.000222514	1.17656
AMH	2	0.000579383	0.00382648	1.11714		SPARC	3	0.00973487	0.0359037	1.22737
AMOT	2	0.000263754	0.000962633	1.19537		SPARCL1	9	8.42736e-06	0.000249542	1.60906
AMOTL1	1	0.00498501	0.0344375	1.25527		SPATA20	1	0.000154082	0.00849195	1.19241
AMOTL2	1	0.0038024	0.0287385	1.6829		SPP2	1	0.00614554	0.105764	1.17585
AMT	1	0.00320494	0.0255017	1.12424		SPRY2	1	0.00567856	0.100884	1.22142
ANAPC11	1	3.39584e-06	0.000289756	1.21234		SPRY3	1	0.00164047	0.0456244	1.41089
ANGEL1	1	0.0095004	0.0526778	1.10776		SPTBN5	1	0.00465334	0.0882481	1.15332
ANKH	2	0.00066273	0.000463218	1.46575		SRPX	1	0.00763052	0.120512	1.18648
ANKRD13D	1	0.000192041	0.00410672	1.16797		SRSF1	1	0.000294345	0.0134998	1.12032
ANKRD39	1	1.95903e-06	0.000198792	1.16278		ST3GAL1	3	0.000242083	0.000103169	7.62124
ANKRD40	1	0.00220374	0.0200072	1.12447		ST3GAL5	1	0.00836179	0.127939	1.16902
ANKRD9	2	0.00815494	0.044343	1.34442		ST8SIA4	1	0.00438833	0.0852718	1.13654
ANO5	1	2.64255e-07	4.84542e-05	1.70103		STAM	1	0.000616978	0.0229245	1.16527
ANXA7	3	0.00727893	0.0215299	1.14303		STAT5A	1	0.00525864	0.0960711	1.12529
AP2M1	1	4.50249e-05	0.00158055	1.24273		STRN	1	0.00591559	0.103423	1.10481
AP5M1	3	0.000680743	0.00321318	1.14376		STT3A	2	0.00796335	0.116715	1.19667
APIP	2	0.000313709	0.000569942	1.37016		Sult3a1	1	0.000384224	0.016489	1.19502
APLP2	1	0.00204134	0.0191401	1.15901		SUMO2	1	0.000693758	0.0249586	1.33426
APOA1BP	4	8.18054e-05	8.27536e-05	1.26306		SUSD4	1	2.73551e-05	0.00244035	1.48473
APPL1	2	0.00316859	0.0218076	1.12338		SYNE2	2	0.0032835	0.00440291	1.22567
ARAP1	1	0.00316227	0.0252923	1.11505		TAF1A	1	0.00820057	0.126018	1.11843
ARFGAP1	1	2.89375e-06	0.000257962	1.27811		TANK	1	0.00526186	0.0960711	1.1011
ARFGEF1	1	0.00281509	0.0234246	1.13727		TAOK3	2	0.00316444	0.056083	1.28176
ARFIP1	1	0.00215799	0.0197964	1.13437		TAS1R3	1	0.000100943	0.00619563	1.22223
ARHGAP21	1	0.000348713	0.0060635	1.15355		TBC1D20	1	0.000837353	0.0284024	1.16719
ARHGAP30	2	0.00994791	0.00230606	1.12881		TBR1	1	0.000139286	0.00785276	1.19149
ARHGEF10L	1	0.00448079	0.0319929	1.31409		TET2	1	0.00471032	0.0890577	1.11637
ARHGEF11	1	0.00527843	0.0358326	1.11686		TFB1M	3	4.35619e-05	2.44681e-05	1.39871
ARHGEF18	1	0.00291908	0.0240268	1.19666		TGFBR3	1	0.00880446	0.131799	1.14699
ARID4A	1	8.61248e-05	0.00242954	1.14562		THSD7A	1	0.00830816	0.127379	1.14135
ARL3	1	0.000526827	0.00790286	1.11721		TIGD1	1	0.00618924	0.106196	1.10173
ARL6	1	0.00178373	0.0174882	1.1764		TLN2	1	0.00107833	0.033617	1.20919
ARPC4	1	0.00465281	0.0328941	1.12173		TLR5	1	4.22423e-10	7.58972e-07	1.49164
ARV1	1	0.00766263	0.0457792	1.12401		TM4SF18	1	0.00286972	0.0649171	1.17868
ASB1	1	0.000134068	0.00323418	1.13298		TMED8	1	0.0073357	0.117602	1.16285
ASB15	1	0.00840677	0.0486075	1.17145		TMEM161B	1	0.00111719	0.0344836	1.12604
ASCL4	1	0.000602702	0.00862695	1.14889		TMEM181	1	1.33777e-06	0.000316483	1.79229
ASH1L	3	0.00705143	0.0217486	1.12016		TMEM189	1	0.000477144	0.019157	1.18224
ASIC1	1	0.00462525	0.032753	1.13857		TMEM39A	1	0.00249083	0.0595864	1.14023
ASPHD2	1	0.00659459	0.0413325	1.10156		TMEM57	1	0.0056413	0.100412	1.17025
ATF1	1	0.00287855	0.023796	1.13986		TMEM63A	1	0.000494676	0.0195874	1.10013
ATG4D	1	0.009954	0.0542505	1.11422		TMEM68	4	0.00508092	0.0131527	1.21977
ATG7	1	0.00369079	0.0282292	1.33975		TMEM72-AS1	1	0.00508326	0.0939731	1.11491
ATHL1	1	0.00582866	0.0380051	1.12081		TNC	1	0.00612259	0.105707	1.18402
ATIC	2	0.000881346	0.00472266	1.15898		TNFRSF1A	2	0.00902155	0.106196	1.13806
ATP11B	1	0.00268112	0.0227197	1.15745		TNFSF13	2	0.000778247	0.021727	1.19251
ATP13A2	1	0.000699396	0.00953836	1.1252		TOMM20L	1	0.00447834	0.0861772	1.16826
ATP1A4	1	2.41117e-05	0.00103112	1.54732		TOMM5	1	2.32138e-06	0.000459105	1.35354
ATP2A1	2	0.000469697	0.00256224	1.25223		TPO	1	8.00007e-05	0.00520966	2.01284
ATP2A2	1	0.000233816	0.0046456	1.16168		TPRKB	1	0.00714317	0.116038	1.12511
ATP2B2	1	0.00933753	0.0519735	1.12274		TRAF6	1	7.25949e-06	0.00101302	1.89015
ATP5G2	1	0.000912796	0.0113065	1.11112		TRAP1	1	0.00080415	0.0276971	1.40237
ATP5S	1	1.64957e-05	0.000806582	1.13024		TRD	1	0.00700258	0.114581	1.199
ATP6V1G2	1	0.00246601	0.0214938	1.13727		TRIM13	1	0.00717458	0.116296	1.17128
ATP7A	1	0.000599334	0.00859053	1.10755		TRIM25	1	0.000588218	0.0222541	1.33893
ATPAF2	1	0.000973203	0.0117631	1.14102		TRIM26	1	0.000942179	0.0307042	1.26618
ATRX	1	4.23013e-05	0.00151392	1.10886		TRIM38	1	0.00253215	0.0600186	1.28766
ATXN2L	1	0.000395802	0.00659135	1.12868		TRIM39	1	0.00042117	0.0176688	1.32952
AUP1	2	0.00310428	0.000457446	1.16383		TRUB1	1	0.000546613	0.0210044	1.17969
AURKC	1	0.00122822	0.0136976	1.15821		TTC23L	1	0.000195478	0.0101062	1.44733
B3GAT3	3	0.000819278	0.00567395	1.14457		TTC32	2	0.000561215	0.0120301	1.22582
BCAP29	2	0.00127288	0.00140341	1.23761		TXNL4A	1	0.00287428	0.0649171	1.11227
BCL9L	1	0.0074688	0.0449639	1.13575		UBA6	1	0.00318016	0.0693936	1.12499
BCOR	1	3.85864e-07	6.22121e-05	1.22417		UBE2E2	1	0.00535047	0.0971724	1.1343
BDP1	3	0.00990494	0.0195823	1.12982		UBE2V1	3	0.00533535	0.000648539	1.14314
BEST2	1	0.00977167	0.0536442	1.10876		UBE3D	1	0.00209735	0.0536229	1.169
BHLHE22	1	0.00506313	0.0347606	1.1956		UOX	2	8.94667e-05	0.00307411	1.38087
BIN1	5	0.00443765	0.00441705	1.12467		USP30	2	0.00457623	6.98053e-07	1.31183
BK250D10.8	1	0.0083677	0.0485039	1.10255		USP33	1	2.03378e-06	0.000413155	1.32774
BMP4	1	0.00431683	0.0312999	1.13966		UTP11L	1	0.00795999	0.123817	1.10127
BMPR1A	1	0.000199016	0.00421146	1.10595		UTP15	1	0.00586625	0.103043	1.21749
BNIP3L	3	5.50058e-05	0.000596532	1.16248		VPS53	2	0.00859459	0.0791919	1.14441
BOLA3	1	0.00389565	0.0291656	1.10635		WASF3	1	0.0028528	0.0647056	1.17916
BPHL	2	0.000595714	0.000321462	1.19059		WBSCR27	1	0.000156913	0.00859798	1.42006
BRMS1L	2	0.00721624	0.0190323	1.12337		WDFY3	1	9.22317e-07	0.000249542	1.40425
BRP44	5	0.00204548	0.000130459	1.19354		WDR11	1	0.00720843	0.116715	1.13002
BSCL2	2	0.00632682	0.00728961	1.14333		WWP1	6	0.00787112	2.68165e-05	1.53682
BTBD1	2	0.00753296	0.0268749	1.18972		XCL1	3	0.00235361	0.0284415	1.20733
BTBD2	1	0.00333484	0.0261329	1.10715		XPNPEP2	1	0.00555356	0.0994189	1.28253
BTN2A2	1	0.000268689	0.00506633	1.18097		YWHAZ	2	0.00373983	0.0236289	1.29836
BVES	1	0.000624787	0.00883053	1.28753		ZAR1L	1	9.46448e-05	0.00590606	1.25842
BYSL	4	0.00310572	0.00229538	1.17109		ZBTB49	1	0.00282586	0.0643977	1.14727
C10orf12	1	0.00338966	0.0264603	1.15425		ZBTB8OS	1	0.00461886	0.0878619	1.11753
C10orf125	1	0.00256759	0.0220983	1.16505		ZC3H15	1	0.00123816	0.037068	1.10708
C10orf88	1	0.00260404	0.0223271	1.16264		ZCCHC6	1	0.00668645	0.111627	1.149
C11orf1	1	0.00141868	0.0150872	1.45686		ZFAND1	1	0.00683903	0.112953	1.10489
C11orf48	1	0.00318161	0.0253841	1.11756		ZFAT	1	7.70531e-06	0.00105245	1.19617
C11orf49	1	0.000308039	0.00556829	1.11274		ZFHX4	1	0.000501207	0.0197622	1.18859
C11orf67	1	4.10494e-05	0.00148173	1.15837		ZNF174	2	0.00236014	1.65973e-05	1.34457
C12orf10	1	0.00275125	0.0230941	1.13417		ZNF211	1	0.00914833	0.134941	1.12693
C12orf44	1	0.000628449	0.00886411	1.16485		ZNF271	1	0.00789475	0.123214	1.1421
C12orf51	1	0.00634549	0.0402172	1.1281		ZNF274	1	0.0023385	0.0573738	1.14447
C15orf44	1	5.8971e-05	0.00188401	1.822		ZNF3	1	1.49791e-05	0.00165652	1.1618
C16orf72	1	0.00936347	0.0520609	1.22704		ZNF335	1	0.000675083	0.0244752	1.24819
C17orf49	2	7.36972e-06	0.000256661	1.17377		ZNF33B	1	0.000191986	0.00996701	1.32476
C18orf25	1	0.000255268	0.00489683	1.17408		ZNF410	1	0.00629273	0.107503	1.2483
C19orf42	2	0.000100525	0.00130973	1.52779		ZNF512	1	0.002372	0.0576857	1.197
C19orf44	1	0.00409923	0.0302006	1.14978		ZNF672	1	0.000697436	0.0250427	1.47626
C19orf47	1	0.00309051	0.0249685	1.1182		ZNF674	1	0.00630642	0.107589	1.19956
C19orf55	1	0.00133427	0.0144744	1.12669		ZNF703	1	0.00511932	0.0944032	1.12357
c19orf79	1	0.000170727	0.00379453	1.12092		ZNRF4	1	0.00598901	0.104124	1.12217
C1orf123	1	0.000360268	0.00621492	1.10773		ZSCAN16	2	0.00182665	0.0106208	1.11093
C1orf131	1	0.00373173	0.0284208	1.1469		ZSCAN2	1	0.00593209	0.103619	1.13643
C1orf56	1	3.81128e-05	0.0014112	1.12187
C1QTNF3	2	0.00329973	0.00997151	1.32702
C20orf111	1	0.00152691	0.0158113	1.12943
C20orf196	1	0.00107	0.0125529	1.1294
C20orf72	1	0.00216432	0.0198321	1.14371
C2orf57	1	0.000175333	0.00385956	1.15936
C3orf37	2	0.00200271	1.01412e-05	1.19784
C3orf78	1	4.36642e-06	0.000338246	1.2407
C4B	1	0.00476216	0.0334681	1.13395
C4orf29	1	0.00433377	0.0313584	1.18616
C5orf22	1	0.00570163	0.0375232	1.16897
C6orf106	3	0.000361897	5.79174e-05	1.40577
C6orf108	1	0.000433168	0.00696463	1.11952
C6orf165	1	0.00292741	0.0240786	1.64045
C6orf182	1	0.00236179	0.0209348	1.18348
C7orf10	1	0.00392778	0.029326	1.14031
C7orf43	1	0.00125176	0.0138614	1.11604
C7orf50	1	0.000844535	0.0107102	1.12065
C7orf59	1	0.0047576	0.0334565	1.14278
C8orf37	4	0.00855069	2.18578e-06	1.56275
C8orf40	1	0.000314983	0.00564553	1.14605
C9orf123	1	0.00746606	0.0449555	1.17581
C9orf156	2	0.00903988	0.0435048	1.12386
CA11	1	5.51722e-05	0.00181306	1.2535
CA3	13	0.004474	0.00183985	1.23075
CAB39	3	0.00104249	0.00483295	1.20699
CACNA1G	1	0.00205267	0.0191888	1.1813
CACNA2D1	2	0.00353222	0.0239301	1.12401
CALHM2	1	3.86557e-06	0.000315021	1.66326
CALM1	3	0.00268488	3.85531e-08	1.29968
CALY	1	0.00699389	0.0430597	1.13033
CAMK1	1	0.00141548	0.0150635	1.10349
CAMSAP1	1	0.00146547	0.015369	1.16124
CAPN2	4	7.50167e-05	0.000105715	1.23036
CAPN3	4	0.0045308	0.0036784	1.41375
CARM1	1	0.00846039	0.0487459	1.10609
CARS	1	0.00320251	0.0254899	1.13252
CASC4	1	0.00446482	0.0319119	1.14336
CAST	5	0.00807832	0.000580965	1.25749
CATSPERG	1	0.00172607	0.0171121	1.13686
CBR4	1	0.00291971	0.0240268	1.13947
CBX5	1	0.00283617	0.023556	1.10626
CCAR1	1	0.00045818	0.00721205	1.13094
CCBL2	4	0.000394433	0.000782164	1.13902
CCDC17	1	2.26796e-05	0.000985889	1.2232
CCDC23	1	0.00498188	0.0344228	1.11518
CCDC28A	2	0.000651196	0.00465677	1.15031
CCDC43	1	0.000374497	0.00635005	1.13386
CCDC47	1	0.000301004	0.00547846	1.1722
CCDC58	1	0.000778146	0.0102227	1.12926
CCDC69	2	2.24658e-11	3.85531e-08	1.85439
CCDC75	1	0.000423744	0.00687079	1.11625
CCDC93	1	0.000643471	0.00903901	1.23471
CCER1	1	0.00210949	0.0195321	1.13744
CCHCR1	1	6.14966e-05	0.00192369	1.18179
CCL17	1	0.000775275	0.0102118	1.12596
CCL25	2	1.83031e-11	3.82294e-08	1.47579
CCL4	1	0.00537716	0.0361509	1.10242
CCNA1	1	0.00454684	0.0323172	1.12782
CCNB2	1	0.00191089	0.018359	1.12346
CCNK	1	0.00164468	0.0166019	1.13034
CD2BP2	1	0.00544542	0.0364568	1.11116
CD47	1	1.22108e-05	0.000658735	1.11917
CD82	1	0.00435483	0.0314255	1.14876
CDADC1	1	0.00489119	0.0340105	1.18284
CDC27	2	0.00309539	0.00616312	1.1273
CDC37L1	2	0.00100869	0.00414282	1.19948
CDC40	1	0.00135151	0.0146231	1.12643
CDC42EP3	1	7.73092e-05	0.00226226	1.19777
CDC42EP4	1	1.93744e-05	0.000892882	1.18346
CDC6	1	0.00276461	0.0231539	1.13181
CDH15	1	0.00905576	0.0509416	1.13418
CDH3	1	0.00631137	0.0401043	1.10872
CDK13	1	0.000546355	0.00809714	1.17627
CDK2	1	0.000282134	0.00524863	1.12025
CDK5	1	0.00301109	0.024556	1.13618
CDKAL1	1	0.000895072	0.011139	1.16693
CDYL2	1	5.39717e-06	0.000375103	1.31695
CEACAM19	1	0.000761274	0.0100894	1.14562
CEBPZ	1	0.000786091	0.0102878	1.15479
CELSR1	1	3.84792e-05	0.00141865	1.20021
CELSR3	1	0.000261187	0.00497713	1.16212
CENPB	1	0.00540257	0.0362541	1.20481
CEP170	1	0.00280206	0.0233763	1.14528
CEP350	1	0.00123489	0.0137497	1.12088
CEP57	1	0.000649549	0.00906895	1.18018
CEP85	1	0.00570752	0.0375405	1.16562
CEP95	1	7.90319e-05	0.00229169	1.1531
CFH	1	0.0017133	0.0170434	1.24919
CGRRF1	1	0.000244206	0.00475878	1.16091
CHADL	1	4.23365e-05	0.00151392	1.53475
CHCHD10	1	0.00773407	0.0459988	1.10969
CHCHD2	1	0.00407157	0.0300675	1.11474
CHCHD3	1	0.00512613	0.0350681	1.12238
CHD1	1	0.000681789	0.00938229	1.11997
CHD2	2	0.00539201	0.000420779	1.20565
CHIA	1	0.000799007	0.0103898	1.13126
CHML	1	8.64397e-05	0.00243632	1.25416
CIB2	2	0.00762009	0.0418804	1.26138
CITED4	1	0.000586393	0.00847908	1.10315
CIZ1	2	0.00197043	0.0043516	1.19214
CKM	4	0.00591545	0.0132618	1.1262
CLCC1	1	0.00414354	0.0303907	1.10445
CLCN3	1	0.00228948	0.0204835	1.15234
CLDN18	1	0.00159993	0.0163165	1.15277
CLDN2	1	0.000108223	0.00283701	1.19328
CLEC4G	1	0.00295992	0.0242477	1.1061
CLIC4	2	5.40846e-05	0.000261867	1.22103
CLIP1	2	0.00870991	0.0459241	1.14834
CLK4	1	6.89859e-05	0.00209154	1.14618
CLN3	1	0.00082872	0.0106253	1.17632
CLPTM1	1	3.45242e-06	0.000291405	1.1586
CLSTN3	1	0.00461543	0.0327085	1.13415
CLTB	1	0.000111795	0.00289865	1.18881
CMBL	2	4.1065e-06	0.000294814	1.27735
CMPK2	1	0.00872734	0.0497929	1.10797
CNIH4	1	1.97607e-06	0.000199194	1.14549
CNPPD1	1	0.000869303	0.0109089	1.10094
COG5	1	0.00605928	0.0390057	1.16052
COL4A3BP	4	5.92759e-05	7.53429e-05	1.62846
COL6A5	1	0.000737065	0.00986723	1.23416
COPB2	1	0.000362582	0.00624321	1.13685
COPS5	3	0.00290677	0.00327446	1.11815
COPS6	5	0.00517039	0.00260477	1.15369
COQ3	1	0.000579931	0.00842253	1.16583
COQ7	2	0.00960923	0.0342928	1.18508
COX17	1	0.00758242	0.0454306	1.11251
COX4I2	1	0.00580138	0.0379046	1.11961
COX6B1	3	0.000727444	0.0046157	1.15084
COX7C	3	0.000515998	0.000973394	1.18265
CPEB4	2	0.00550905	0.0303145	1.12233
CPSF3	3	0.00600137	0.000865348	1.69335
CRAMP1L	1	9.95869e-11	1.15981e-07	1.32745
CRIM1	1	0.000402237	0.00664394	1.11231
CROT	3	0.00213969	0.00321309	1.22429
CSDA	1	0.000859942	0.0108453	1.1411
CSDE1	1	0.000344185	0.00600138	1.13667
Csn1s1	1	0.00111604	0.0128928	1.16479
CSN2	1	0.0099375	0.0541863	1.12868
CSNK1A1	2	0.000863177	0.00585059	1.15581
CSNK2B	3	0.000827904	0.00647501	1.11093
CSRNP2	1	5.02294e-07	7.52829e-05	1.18499
CSRP2	1	0.000175902	0.00386469	1.14253
CSTF1	1	2.3159e-06	0.000228096	1.14024
CTSW	3	0.000881692	0.00506725	1.19184
CUEDC2	1	0.00637614	0.0403522	1.10144
CUL3	2	0.00271391	0.00842793	1.14085
CUL5	1	3.17821e-06	0.000276665	1.17174
CUL9	1	3.62871e-06	0.000299256	1.13544
CUTA	5	0.00030674	0.000594434	1.12644
CWC27	1	0.000540191	0.00804036	1.17829
CWF19L2	1	0.000368255	0.00629063	1.16018
CXXC4	1	0.000163992	0.00368521	1.11151
CYCS	1	0.000266728	0.00503817	1.8559
CYHR1	2	0.00117144	0.0128251	1.1752
CYP4F11	1	0.00314779	0.0252728	1.10382
CYP51A1	3	0.00551607	0.0165296	1.30943
CYSTM1	1	0.00349431	0.0270809	1.13101
DAB2	1	3.47431e-07	5.84226e-05	1.21139
DAD1	2	0.00845775	0.022547	1.19348
DALRD3	1	0.000413073	0.00675175	1.11325
DBNDD2	1	4.00988e-06	0.000321462	1.32298
DBP	1	0.00011141	0.00289632	1.19512
DCAF17	2	0.00241434	0.0095393	1.14813
DCAF5	1	0.000412355	0.00674682	1.13761
DCAKD	1	0.00274428	0.0230862	1.27351
DCUN1D2	1	0.000994597	0.0119379	1.23643
DDA1	1	0.00326042	0.0258197	1.23545
DDR1	4	0.00794736	0.0162656	1.25034
DDRGK1	2	0.000348828	0.00179381	1.1123
DDX1	1	0.0026569	0.0226271	1.1471
DDX54	1	0.0072828	0.0441683	1.10401
DDX59	1	0.00630844	0.0401014	1.10066
DENND1B	1	0.00275953	0.0231395	1.11035
DERL1	2	0.000236418	0.00315647	1.25749
DERL3	1	0.00774378	0.0460248	1.1039
DESI1	1	0.00144393	0.0152544	1.17997
DESI2	1	0.00956891	0.05293	1.10076
DGKI	1	0.000800099	0.0104001	1.11978
DHCR24	1	0.00305699	0.0248071	1.2136
DHDDS	1	0.00240551	0.0211904	1.10355
DHDH	1	0.000402631	0.00664727	1.10964
DHRS1	3	6.72857e-07	1.83061e-05	1.42179
DHRS7C	1	1.06018e-09	7.02815e-07	1.61633
DHX16	6	1.39139e-05	3.17171e-05	1.31002
DIAPH1	1	0.00448783	0.0320273	1.28848
DIRC2	2	0.00158458	0.00779563	1.17001
DLAT	1	1.6532e-05	0.00080721	1.17132
DLL3	1	0.000672547	0.00928848	1.11599
DMD	3	0.00121581	0.00165574	1.25444
DMRT2	1	0.00453494	0.0322659	1.14016
DMTF1	1	0.00582955	0.0380051	1.11539
DMXL1	1	0.00176007	0.0173203	1.1548
DNAH7	1	6.52701e-08	1.6544e-05	1.432
DNAJA2	1	8.37352e-05	0.00237886	1.15672
DNAJB12	1	4.2042e-05	0.00150652	1.13663
DNAJC1	1	0.00598987	0.0387003	1.11613
DNAJC30	1	5.35909e-05	0.00177804	1.10722
DNAJC7	1	0.00543413	0.0364163	1.1464
DNMBP	1	0.000338471	0.00593804	1.16764
DNPEP	3	0.00078127	0.00319775	1.12537
DNTTIP2	2	0.000673498	0.00674682	1.1301
DOCK5	2	0.00658757	0.0363989	1.16797
DOPEY1	1	0.00245677	0.0214559	1.13708
DPF2	3	0.00267733	0.009745	1.25679
DPF3	1	0.00108147	0.0126331	1.26322
DPH1	1	0.000374323	0.00635005	1.13035
DPH3	1	0.000650171	0.00907396	1.10521
DPM1	1	0.00336575	0.0263384	1.13574
DPPA5	1	0.00385036	0.028955	1.11223
DPY30	1	1.14421e-05	0.00063109	1.1221
DST	4	0.00571953	0.000827203	1.22866
DTL	1	0.00607001	0.0390238	1.10616
DTX2	1	0.000792679	0.0103409	1.1891
DUS2L	2	2.30254e-05	0.000784084	1.18932
DUSP26	1	0.00201269	0.0189567	1.20891
DUSP3	1	5.8525e-06	0.000394038	1.29431
DYNC1I2	1	0.000985914	0.0118668	1.17659
DYNC1LI2	2	5.69432e-05	0.000843769	1.19074
DYNLL1	1	1.54647e-05	0.000773728	1.39962
DYNLRB1	2	0.00295787	0.023834	1.11201
DYRK2	1	0.0018982	0.018283	1.16275
DZIP1	3	0.00282389	0.00703343	1.2408
E2F1	1	0.0060691	0.0390238	1.1348
E2F2	1	0.00635555	0.0402662	1.14977
E2F3	2	0.00651159	0.0317104	1.15957
EBAG9	1	0.00676793	0.0421052	1.10287
ECHS1	1	0.00465044	0.0328841	1.11585
EDC3	1	1.13543e-05	0.000627254	1.23483
EEA1	1	0.00749648	0.0450678	1.11828
EEF1A1	2	0.00550246	0.0136976	1.26474
EEF1A2	2	0.000318588	0.00370714	1.13584
EEF1D	2	0.00307383	0.000257962	1.22923
EEF1G	1	0.000101873	0.00271178	1.15642
EEF2	1	0.00593351	0.0384618	1.10119
EEFSEC	1	0.0017656	0.0173547	1.1282
EFNA4	1	0.00119592	0.0134198	1.13247
EFNB2	1	0.00174838	0.0172595	1.15003
EHD1	1	4.25091e-05	0.00151852	1.1503
EHMT1	1	9.66603e-07	0.000121609	1.21884
EI24	1	0.000938442	0.0115083	1.11706
EIF1AX	1	3.29446e-05	0.00127747	1.23728
EIF1B	1	0.00521303	0.0355149	1.1137
EIF2A	1	0.000597185	0.00856686	1.1226
EIF2AK4	1	0.000521323	0.00785447	1.10508
EIF2B4	1	3.14925e-05	0.00123787	1.134
EIF2S2	1	0.00861479	0.0493468	1.12555
Eif2s2/Gm9892	2	0.00138693	0.0123978	1.25905
EIF3E	2	0.00866088	0.0277528	1.10199
EIF3F	1	7.59715e-07	9.8826e-05	1.20994
EIF3H	2	0.0015259	0.000202897	1.23366
EIF3I	1	0.00584188	0.0380252	1.12456
EIF3K	1	1.2972e-05	0.000683746	1.20139
EIF4A2	7	0.0038259	0.00379453	1.15111
EIF4B	1	0.000941179	0.0115296	1.16984
EIF5	1	0.00329315	0.025952	1.10693
ELAC2	1	0.0030449	0.0247297	1.2549
ELF3	1	0.00263642	0.022518	1.12076
ELMOD3	1	0.00622527	0.0397401	1.10612
EMC4	1	2.21934e-07	4.27403e-05	1.21117
EMC8	1	0.000329673	0.00582197	1.12615
EMID1	1	0.00846576	0.0487623	1.22201
EN2	1	9.00219e-05	0.00249657	1.13525
ENO3	4	0.000450413	0.00328613	1.18094
ENTPD2	1	0.006036	0.0388922	1.19623
EPAS1	1	0.00588931	0.0382833	1.14198
EPB42	1	0.000595303	0.00855767	1.10332
EPDR1	1	0.000325826	0.00577475	1.12031
EPHA5	1	0.000138911	0.00330017	1.36028
EPHX1	4	0.000625601	0.00149235	1.43614
EPN1	2	0.00876999	0.0108764	1.16474
EPN2	1	1.13375e-05	0.000627254	1.23942
EPRS	1	0.000651032	0.00908066	1.11077
ERCC1	3	0.00135429	0.00335254	1.15669
ERCC8	1	0.000335776	0.00590555	1.13266
ERP44	1	0.000452011	0.00715742	1.13826
ESF1	1	0.00272717	0.022995	1.11359
ESR1	1	0.00313854	0.0252254	1.18133
ESYT2	1	0.00383409	0.0288641	1.10817
EWSR1	1	0.00173114	0.0171531	1.13094
EXD3	1	0.000357435	0.0061762	1.11114
EXOC5	2	0.00396477	0.00543028	1.12294
EXOC7	1	2.45857e-07	4.53575e-05	1.26771
EXOC8	1	0.0091799	0.0514803	1.10832
EXOSC9	1	0.000128896	0.00316475	1.14166
EZH1	1	0.00232117	0.0206449	1.13348
F5	1	5.12177e-06	0.000364789	1.13284
F8A1	1	0.00195947	0.0186491	1.1155
FADS6	1	0.000916281	0.0113333	1.11048
FAF2	1	1.76175e-05	0.000837094	1.23859
FAM105B	1	0.00467416	0.0330112	1.12106
FAM118A	2	0.00522861	0.0340451	1.14234
FAM165A	1	0.000803134	0.010412	1.14006
FAM180A	1	0.00505791	0.0347462	1.17251
FAM185A	1	0.00714354	0.0436357	1.11394
FAM190B	5	0.00215314	0.000321462	1.21236
FAM193B	2	0.00548867	0.00221529	1.21839
FAM216A	1	0.00819948	0.047917	1.10829
FAM216B	1	0.00158286	0.0161912	1.12569
FAM22D	1	0.00876214	0.0498985	1.1034
FAM40A	1	0.00146863	0.0153927	1.10909
FAM81B	2	0.00537061	0.00182503	1.16729
FAM84B	1	0.00768282	0.0458363	1.11664
FAM8A1	1	0.00374592	0.0284677	1.11567
FAM96B	1	3.88013e-07	6.22121e-05	1.16614
FAM98C	1	0.00147436	0.0154376	1.1497
FAN1	1	0.00495729	0.0343079	1.13169
FANCE	1	0.00104611	0.0123626	1.14381
FANCG	2	0.00231203	0.0199404	1.27603
FAU	5	4.15601e-05	0.000205714	1.16229
FBLL1	1	0.000186489	0.00401675	1.10566
FBN2	1	0.000502009	0.00767077	1.13933
FBN3	1	0.000976607	0.0117836	1.14977
FBP2	1	0.00463607	0.0328027	1.16321
FBXL4	3	0.004801	0.0244722	1.289
FBXL5	1	5.81218e-05	0.00186727	1.1738
FBXO31	2	2.18601e-05	0.000366784	1.26353
FBXO45	1	0.00191434	0.0183685	1.135
FBXO7	1	0.00818709	0.0478592	1.13831
FBXO9	2	4.85774e-05	0.000364384	1.15403
FBXW4	2	0.00960177	0.0283641	1.10575
FCGRT	3	0.000496209	0.00569691	1.11313
FECH	1	9.10833e-05	0.00251588	1.15996
FGF14	1	0.00422354	0.0308005	1.10201
FIGNL2	1	0.0025545	0.0220367	1.29228
FIS1	2	0.00432922	0.000936051	1.12492
FKBP3	2	0.00314456	0.00227405	1.15581
FKBP8	1	0.000186552	0.00401675	1.13229
FLJ44635	2	1.6198e-05	0.000387651	1.11748
FLOT1	2	0.00420604	0.0120172	1.1318
Fmn1	1	5.71373e-05	0.00185477	1.44634
FN3K	1	0.00635691	0.0402674	1.12175
FNBP3	1	0.00238733	0.021083	1.11238
FNBP4	1	0.00547574	0.0365922	1.11854
FNDC3B	1	0.00110858	0.0128488	1.16114
FOXN3	5	0.00138201	0.00449129	1.12737
FRA10AC1	1	0.00167062	0.0167802	1.12257
FRMD4A	1	0.000353487	0.00612024	1.36783
FSD1	2	0.00889953	0.0339538	1.12926
FTH1	1	0.0021676	0.0198358	1.10112
FUBP1	1	0.00626625	0.0398984	1.15443
FUNDC2	1	0.00162781	0.0164992	1.21372
FXR1	3	0.00429982	0.00767643	1.15178
FYTTD1	1	0.00299726	0.0244722	1.14779
FZD6	1	0.0014474	0.0152583	1.14118
GABARAP	2	0.00171869	0.00102182	1.13494
GABBR1	1	0.00031431	0.00563796	1.15189
GADD45GIP1	1	3.7365e-05	0.00139758	1.15955
GAPDH	1	0.00510202	0.0349656	1.13725
GAPDHS	1	0.0044297	0.0317104	1.12457
GATA3	1	0.00217922	0.0198788	1.11388
GATAD2B	3	0.00570912	0.0197423	1.13259
GCDH	1	0.000546214	0.00809714	1.17816
GHDC	1	0.0014158	0.0150635	1.18078
GHR	4	0.00991426	0.0187929	1.16611
GKAP1	1	0.000299629	0.00546499	1.17651
GLI2	1	5.92625e-06	0.000396335	1.20907
GLIS2	1	2.41388e-05	0.00103112	1.12754
GLRX3	2	0.000130335	0.00312327	1.11619
GMDS	1	0.00480331	0.0336408	1.10173
GNAQ	2	8.25379e-05	0.00185477	1.1587
GNB2L1	9	0.00481287	0.000257962	1.17762
GOLGA1	1	5.26657e-05	0.0017592	1.15098
GOLGA4	7	0.00819977	0.00371086	1.16521
GOLGA5	2	0.000907841	0.00185709	1.18607
GON4L	1	0.00207551	0.0193632	1.1217
GOSR1	1	0.000568637	0.00831653	1.16539
GOSR2	1	0.00569964	0.0375212	1.25293
GPATCH1	1	0.000154824	0.00354388	1.28877
GPR125	1	7.70596e-06	0.000470159	1.26424
GPR157	1	0.000119963	0.0030185	1.27132
GPR176	1	0.00884015	0.0501791	1.10685
GPR68	1	0.00462914	0.0327671	1.15481
GPR89	1	6.08187e-05	0.0019164	1.13675
GPRC5C	2	0.00346574	0.00254006	1.21515
GRAMD4	1	0.00153853	0.0158982	1.1896
GREB1L	2	0.00933389	0.0199404	1.32025
GRSF1	1	0.00385588	0.0289756	1.11264
GSK3A	1	0.00434784	0.0314222	1.11036
GSK3B	1	0.00183413	0.0178096	1.13378
GSTK1	2	0.00191848	0.00434807	1.26058
GSTZ1	1	0.000727188	0.00979278	1.10864
GUCA2A	2	0.00928934	0.0150327	1.13724
GUCY1A2	1	0.000104979	0.00278372	1.13004
GUF1	1	0.00025567	0.0049018	1.12401
GZMM	1	0.00717809	0.043803	1.11308
H1F0	1	2.73295e-05	0.00112843	1.30291
H2AFZ	1	5.51055e-05	0.00181306	1.17055
HAPLN3	1	0.00379708	0.0287316	1.17736
HAPLN4	1	0.000879538	0.0109933	1.14489
HBS1L	2	0.00536804	0.0148783	1.14204
HBXIP	1	7.50376e-19	2.5867e-14	1.93042
HCN3	1	0.000621496	0.00880417	1.11723
HCRT	2	0.00231521	0.00579044	1.11605
HDAC7	2	0.00145155	0.00415323	1.15263
HEATR1	1	0.00801467	0.0471712	1.17771
HEATR4	2	1.42257e-08	5.97089e-07	1.55395
HEATR5B	1	9.93521e-05	0.00266127	1.19913
HEBP1	1	0.00147471	0.0154376	1.13046
HECA	1	0.00170866	0.0170263	1.18958
HEPACAM	1	7.74388e-05	0.00226226	1.16827
HERC1	2	0.00810781	0.00259592	1.32586
HERC2	2	0.000409684	0.000838463	1.22761
HINT3	1	0.00405451	0.0299608	1.15327
HIP1R	1	0.00938778	0.052154	1.12762
HIST1H2BD	2	0.00342169	0.0248969	1.28257
HK3	1	0.00353905	0.027311	1.15513
HLF	1	1.43306e-05	0.000728621	1.28944
HMGA1	1	0.00020969	0.00435638	1.16094
HMGB1	11	0.00338967	0.00179618	1.17153
HNRNPC	1	0.00272762	0.022995	1.11484
HNRNPD	1	0.00611099	0.0391776	1.1429
HNRNPH3	1	5.19397e-05	0.00174509	1.16617
HP1BP3	1	0.00631531	0.0401219	1.11454
HPCAL1	1	0.00354927	0.0273647	1.1482
HRH1	1	0.00165798	0.016697	1.27883
HRK	1	4.90732e-06	0.000362437	1.18967
HSD3B1	1	3.79426e-12	1.82958e-08	1.4222
HSF4	1	0.000144753	0.0033876	1.15163
HSPA12A	1	0.00165158	0.0166433	1.16212
HSPA9	1	0.00782153	0.0463829	1.11036
HTATIP2	1	2.40913e-06	0.000232626	1.34439
HTR3A	1	0.000404963	0.00667938	1.12324
HYAL1	1	0.00879673	0.0499985	1.11508
IDE	1	0.00553557	0.0367977	1.11789
IDH3B	2	0.00283721	0.0196038	1.10896
IDH3G	1	0.00699362	0.0430597	1.1248
IER5L	1	0.00298518	0.0244024	1.10774
IGBP1	1	4.48181e-05	0.0015765	1.22671
IGF2BP2	1	0.00505011	0.0347254	1.15256
IKBKAP	2	0.00680982	0.0335965	1.15761
IKZF4	1	0.00996775	0.0543015	1.10415
IL12RB2	2	0.0051933	0.030982	1.16634
IL17RB	2	0.000114786	0.00174155	1.19471
IL2RG	1	0.00435962	0.0314338	1.12286
IL5RA	1	5.67597e-07	8.16742e-05	1.31596
ILKAP	1	1.01863e-05	0.000580965	1.1318
IMPA2	1	0.00486239	0.0338928	1.14076
IMPACT	1	0.000232166	0.00463337	1.21344
INADL	3	0.0053886	0.00513551	1.19686
INO80C	1	1.90167e-06	0.00019627	1.26063
INS-IGF2	1	0.000822802	0.0105914	1.13814
INSR	2	0.00648838	0.0304535	1.12202
INTS4	1	0.000108155	0.00283701	1.20383
IPCEF1	1	3.45233e-08	1.0819e-05	1.24965
IPO5	1	0.00331961	0.0260669	1.1162
IPO8	1	6.26335e-05	0.00194164	1.16236
IPP	1	0.00492299	0.0341322	1.10352
IQSEC2	1	0.00102735	0.0122078	1.12677
IRAK1	2	0.000546014	0.00203527	1.22267
IRAK1BP1	1	3.47456e-05	0.00132348	1.18585
IRF2BP2	1	3.04329e-05	0.00121281	1.12404
IRF9	1	5.0594e-06	0.000364384	1.15303
IRS2	1	0.000969623	0.0117486	1.1216
IRX2	1	0.00175555	0.0172942	1.10727
ITCH	1	0.00137708	0.0148095	1.13157
ITGAV	1	0.00516557	0.0352609	1.10498
ITGB6	1	0.000692781	0.00947305	1.17157
IWS1	1	0.000313278	0.00563051	1.14681
JAK2	2	8.84972e-05	0.00140529	1.20995
JPH4	1	0.00078273	0.0102619	1.12561
KAL1	2	0.00865888	0.0329972	1.17697
KANK1	7	0.00310498	0.00221529	1.31778
KANSL1L	1	0.00037936	0.00640142	1.18173
KARS	2	1.25053e-08	3.68695e-06	1.27566
KAT2B	1	0.00247123	0.0215277	1.2345
KAT8	1	2.39349e-06	0.000232626	1.22782
KATNAL1	2	0.00214841	0.00193095	1.17575
KBTBD10	1	0.000367611	0.00628955	1.1721
KBTBD3	1	0.000290056	0.00534982	1.16889
KCMF1	1	1.09407e-05	0.000612102	1.20519
KCNAB3	1	1.70599e-05	0.000824808	1.23543
KCND1	1	0.00213409	0.0196701	1.15462
KCNE1	2	2.33004e-07	1.9155e-05	2.04692
KCNG2	1	0.000151919	0.00350297	1.17995
KCNJ2	1	0.00917219	0.0514538	1.20163
KCTD3	1	0.00117631	0.0132558	1.15517
KDM6A	1	0.00583785	0.0380204	1.13761
KDM6B	1	0.000141083	0.00333037	1.12465
KIAA0368	1	0.00399856	0.0296936	1.15215
KIAA0895L	1	0.0083411	0.0484701	1.1132
KIAA1107	1	0.00572227	0.0375729	1.31376
KIAA1161	1	0.000164563	0.00369565	1.16071
KIAA1429	1	0.000267905	0.00505485	1.1224
KIAA1704	1	0.00100144	0.0119992	1.11012
KIAA2018	1	0.00200786	0.0189314	1.14541
KIDINS220	1	0.00471539	0.0332275	1.12695
KIF13A	1	0.00701542	0.0431295	1.11911
KIF21A	3	0.00957233	0.0361196	1.15928
KIN	1	1.55542e-06	0.000170549	1.19618
KIRREL2	1	0.00223587	0.0202214	1.11416
KLC2	1	0.00890791	0.0503564	1.10878
KLC4	2	2.23838e-05	0.000714739	1.19395
KLF9	3	0.00420704	0.000366397	1.32888
KLHDC10	2	0.000973182	0.00170268	1.20895
KLHL22	1	0.00199685	0.0188672	1.1351
KLHL31	3	0.00184053	0.0108405	1.13753
KLRC4-KLRK1/KLRK1	2	0.00789839	0.0191401	1.31247
KPNA3	2	0.00762071	0.0257236	1.11194
KPNA4	1	0.000395063	0.00658858	1.17441
KRIT1	1	0.00379412	0.0287263	1.13764
KRR1	1	0.00320058	0.0254863	1.11641
KRT6B	1	0.00115927	0.013154	1.10822
KRT85	1	0.00124226	0.0138139	1.17709
KRTCAP2	2	0.00696885	0.00164628	1.1581
KTN1	2	0.00520001	0.0114396	1.17706
KXD1	1	0.000693317	0.00947661	1.16546
L1CAM	2	0.000849086	0.00922806	1.15513
L2HGDH	2	0.0051741	0.030505	1.13008
L3MBTL2	1	1.03577e-05	0.000588224	1.34645
LACC1	2	3.02994e-05	1.47296e-05	1.24027
LALBA	1	0.00142265	0.0151083	1.14986
LAMA5	1	0.00280434	0.0233763	1.10197
LAP3	3	0.00203548	0.00563796	1.13433
LARS	1	0.00209572	0.019457	1.12978
LATS1	3	0.00115668	0.00248501	1.16149
LCN1	1	0.00327279	0.0258473	1.10171
LDB3	3	0.00130338	0.000744585	1.14141
LENG1	1	5.29291e-05	0.00176629	1.13055
LGALSL	1	0.000467238	0.00731975	1.1954
LGI3	1	0.000221207	0.00449129	1.14663
LIG3	1	0.000410998	0.00674022	1.21281
LIMD2	2	0.00176608	0.00547273	1.16843
LIMS1	1	0.00392182	0.0293044	1.15393
LIN54	1	0.000836318	0.0106705	1.12743
LIX1L	1	0.00220873	0.0200261	1.17526
LNPEP	1	0.00781001	0.0463234	1.20398
LOC100129550	1	0.00645511	0.0406876	1.12958
LOC100130976	1	0.0017025	0.0169816	1.11972
LOC375190	1	0.00172648	0.0171121	1.16892
LOC392288	1	0.00552239	0.0367574	1.14947
LOC648771	1	3.48729e-05	0.00132686	1.13061
LONP2	1	0.00283915	0.0235664	1.10176
LPIN1	1	0.00256225	0.022076	1.24895
LRCH4	1	0.00172221	0.0170991	1.14961
LRRC41	1	0.00321388	0.025551	1.17928
LRRFIP2	1	5.02538e-05	0.00170507	1.20821
LSM12	1	7.39323e-06	0.000463358	1.20643
LST1	1	0.000454247	0.00716978	1.12287
LTA	1	5.58901e-06	0.000383793	1.19972
LTB	3	0.0052313	0.0138139	1.22659
LY6D	1	5.60821e-05	0.00183074	1.211
LY6H	1	0.00225183	0.0202941	1.18102
M6PR	1	0.00013214	0.00321309	1.10836
MACROD1	1	0.000782919	0.0102619	1.15092
MAFK	1	0.00728012	0.0441598	1.11153
MAN2A2	1	0.00501409	0.0345677	1.12823
MANSC1	1	0.00156821	0.0161035	1.13104
MAP2K1	1	0.00271976	0.0229519	1.12529
MAP2K3	1	0.000794349	0.0103527	1.18806
MAP2K6	3	0.00643041	0.0165223	1.19015
MAP4K3	1	0.00184456	0.0178813	1.11785
MAP4K5	1	0.000467884	0.00732133	1.11663
MAPK14	2	0.00747268	0.0123	1.12974
MAPK6	6	0.00233731	0.00235403	1.3319
MAPKAPK3	1	0.00386833	0.0290521	1.1709
MARCH5	1	0.00392691	0.029326	1.12293
MARK4	1	0.00396512	0.029509	1.12557
MAVS	2	0.00567712	0.0106253	1.19034
MBNL1	2	0.00842141	0.0371837	1.1315
MBP	3	0.00708146	0.0214919	1.31818
MCHR1	1	0.000171688	0.0038085	1.13943
MDC1	1	0.00544199	0.0364568	1.2525
MDFI	1	0.00489767	0.0340388	1.11142
MDGA1	2	4.8989e-06	1.05444e-05	1.24765
MDN1	1	0.00488734	0.0340105	1.12505
MEA1	1	0.000585469	0.00846927	1.11166
MED23	2	0.00168243	0.000394178	1.15645
MEF2C	1	0.000159681	0.00362618	1.37305
MEF2D	1	0.00128415	0.0140934	1.23828
METTL21A	1	0.000956107	0.011653	1.15418
MFGE8	1	0.00168124	0.0168547	1.16788
MFSD6L	2	8.29278e-06	0.000232626	1.67707
MICAL1	1	0.00135403	0.0146394	1.15274
MID2	1	0.00315157	0.025279	1.12163
MINA	1	1.58737e-06	0.000172618	1.18007
MKLN1	1	0.00300888	0.0245438	1.11503
MLLT10	1	0.00263892	0.0225265	1.12139
MLLT4	1	0.00140502	0.014995	1.15509
MMD	4	0.00229555	0.00015728	1.35258
MME	1	0.00275073	0.0230941	1.19778
MMP11	1	0.0024573	0.0214559	1.13435
MOB4	1	0.00176164	0.0173259	1.15575
MOCS1	1	0.00196116	0.0186599	1.2003
MOG	1	0.000687503	0.00942113	1.13801
MORC4	1	0.00370719	0.0282896	1.13742
MORF4L1	1	0.00834172	0.0484701	1.16547
MPHOSPH10	1	0.00389699	0.0291656	1.1033
MRGPRF	1	0.000906096	0.0112558	1.1301
MRPL15	1	3.42224e-05	0.0013108	1.14994
MRPL17	1	9.55621e-05	0.00259592	1.14462
MRPL21	1	1.76297e-05	0.000837094	1.18357
MRPL46	2	0.00696602	0.00461937	1.15103
MRPL52	2	5.09793e-06	0.00015728	1.2141
MRPL9	1	2.50147e-09	1.34735e-06	1.37273
MRPS11	2	0.000421054	0.000801547	1.17557
MRPS16	2	2.77999e-06	0.000250912	1.27119
MRPS18B	1	0.0017489	0.0172597	1.10159
MRPS18C	1	0.000345491	0.00602111	1.14336
MRRF	1	0.00382455	0.0288296	1.11748
MRS2	1	0.00137407	0.0147883	1.11616
MS4A8B	1	0.00855288	0.0490982	1.1678
MSL3	1	0.00171768	0.0170688	1.15109
MSRB1	1	0.00510706	0.0349862	1.16932
MSS51	1	0.00990786	0.0540503	1.17574
MSTN	2	0.0014562	0.0117845	1.22556
MT1M	1	0.000252941	0.00487117	1.11922
MT2A	1	0.00128967	0.0141224	1.10627
MTCP1	2	0.00433969	0.0106461	1.12118
MTCP1NB	1	0.00143601	0.0152127	1.1178
MTDH	2	0.00358984	0.00807499	1.13234
MTERFD3	1	0.000198967	0.00421146	1.13617
MTHFR	1	0.00186269	0.0180164	1.14629
MTHFS	3	5.61237e-08	1.34735e-06	1.41782
MTIF2	1	0.00886	0.0502449	1.13064
MTMR1	1	0.000112791	0.0029081	1.17932
MTRF1	1	0.00240887	0.021203	1.13254
MTX3	1	0.00888751	0.0503236	1.1587
MUC13	1	0.000142633	0.00335254	1.10372
MUC20	1	0.000782092	0.0102619	1.11566
MXI1	6	0.00981159	0.014267	1.16362
MYBPC2	1	2.65989e-05	0.00111007	1.13898
MYCN	1	0.000220604	0.00449129	1.17584
MYH4	6	0.00198879	0.000497163	1.17309
MYH8	1	0.00123068	0.0137195	1.10112
MYLPF	1	9.00852e-09	3.68695e-06	1.20546
MYOM2	1	0.0010712	0.0125529	1.12416
MYOT	2	0.00310551	0.0237398	1.20216
MYOZ3	2	0.00263406	0.00174063	1.14274
MZT2B	4	0.00545265	0.0119268	1.1331
N4BP2L1	1	0.00591871	0.0383875	1.17188
NAA15	1	0.000436729	0.00700229	1.17026
NAA50	1	0.00206857	0.0193086	1.13722
NACC2	2	0.00730629	0.0046759	1.16454
NALCN	1	0.000214366	0.00442492	1.10582
NAPRT1	1	0.00194349	0.0185582	1.10684
NARG2	1	0.000517275	0.00781741	1.10284
NARS2	2	0.00747719	0.0360074	1.45108
NCAPH2	1	0.00311	0.0250662	1.10059
NCK1	1	0.00699508	0.0430597	1.11277
NCLN	2	0.00284742	0.000644596	1.16737
NCOA4	1	0.00290911	0.0239681	1.14557
ND3	3	0.0092834	0.0359916	1.16315
ND4	3	0.00738485	0.0294336	1.1483
ND4L	1	0.00923209	0.0516637	1.13679
NDST2	1	0.00223817	0.0202269	1.14981
NDUFA12	1	2.08019e-05	0.000939822	1.13414
NDUFA2	1	0.00145951	0.0153438	1.11745
NDUFA5	1	0.00156586	0.0160841	1.10019
NDUFAF6	1	0.000801976	0.0104107	1.12065
NDUFB11	1	9.77975e-07	0.000122148	1.15276
NDUFB9	2	0.00633808	0.0133225	1.778
NDUFS8	1	0.00408735	0.0301324	1.10701
NDUFV3	1	1.70214e-05	0.000824104	1.16217
NEB	6	0.000906654	2.65598e-05	1.1961
NEURL2	2	5.7459e-06	1.79638e-05	1.27444
NEURL4	1	0.00371521	0.0283405	1.10163
NEXN	2	0.00989581	1.89003e-05	1.3158
NFATC4	1	0.00117695	0.0132588	1.1218
NFIA	1	0.00234942	0.0208466	1.21533
NFIC	1	0.00017332	0.00382648	1.15616
NFIX	1	0.000169154	0.0037745	1.18417
NFKBIB	1	0.00373221	0.0284208	1.10493
NFKBIL1	4	0.00484063	0.00190427	1.20485
NFYC	1	0.000796514	0.0103691	1.24601
NGB	1	0.00348237	0.0270066	1.12588
NGLY1	4	0.00392233	0.0009398	1.23862
NHLRC2	2	0.000319744	0.000364384	1.14365
NHP2L1	2	0.000123972	0.00255078	1.13903
NKAIN2	1	0.000207371	0.00433622	1.1114
NKIRAS1	1	0.000182824	0.00395825	3.31394
NKTR	2	0.000387376	0.00323418	1.1618
NLE1	1	0.00240918	0.021203	1.12183
NLRC3	2	0.0020473	0.00919714	1.16825
NME3	3	0.000114887	0.000122148	1.15215
NOC3L	1	0.000117841	0.00298254	1.18026
NODAL	1	0.00143244	0.0151979	1.17299
NOS2	2	0.000134825	0.000210935	1.21338
NOTCH4	1	2.19533e-10	2.0193e-07	2.7291
NOTO	1	0.00828184	0.0482412	1.13319
NOV	1	0.000377264	0.00638015	1.14934
NPEPL1	1	0.00037601	0.00637034	1.1175
NPM2	1	0.000605842	0.00865861	1.19245
NPW	1	0.000112112	0.00289865	1.14373
NQO1	2	0.0052894	0.0205384	1.29209
NR1D2	1	0.00725625	0.0440713	1.24587
NR2F1	1	0.00265707	0.0226271	1.12061
NR2F2	1	0.00702945	0.0431788	1.15259
NR5A1	1	1.79652e-05	0.000842769	1.26074
NRAP	1	0.000395697	0.00659135	1.26943
NREP	5	0.00771101	0.00726356	1.19309
NSA2	1	5.14599e-05	0.00173404	1.13121
NSD1	2	0.00629421	0.0107102	1.14372
NSFL1C	1	0.00130499	0.0142457	1.13435
NTN4	1	0.00157913	0.0161626	1.14243
NUDT12	1	0.00110666	0.0128404	1.14879
NUDT9	1	0.000398474	0.00661552	1.1725
NUP155	1	0.00112861	0.0129642	1.1008
NUP35	1	0.00221341	0.0200527	1.10048
NUP43	1	3.47111e-07	5.84226e-05	1.3444
OBSCN	2	0.00999237	0.013012	1.1447
OCRL	2	0.000401554	0.00451441	1.31744
ODF3L1	1	0.00944411	0.0523994	1.15887
ODZ3	1	0.00113832	0.013012	1.20843
OLA1	3	0.00134653	0.00473108	1.14885
OPLAH	1	0.0015587	0.0160536	1.23039
OPRD1	2	0.00340171	0.00181094	1.12822
OR1J4	1	0.00283523	0.023556	1.14367
OSBP2	1	0.000552341	0.00815685	1.20363
OSBPL1A	1	0.000385483	0.00646322	1.17587
OSGEP	4	0.0036156	0.00107818	1.20542
OSGEPL1	1	0.0098303	0.0538145	1.1011
OXSR1	2	0.00152941	0.00918568	1.11709
OXTR	1	0.000167594	0.00374663	1.22869
P2RY1	2	0.00807988	0.0350494	1.18119
PABPC4	1	0.00116538	0.013192	1.11469
PABPN1	1	3.13588e-05	0.00123402	1.11761
PAFAH1B1	2	0.00442229	0.00275851	1.12198
PAIP1	2	0.00612452	0.0170434	1.13838
PAK1IP1	1	0.00577841	0.0378182	1.1023
PAK4	1	0.00121227	0.0135636	1.11072
PAN2	1	0.000697506	0.00952631	1.12672
PAN3	1	0.00263603	0.022518	1.10466
PAPD5	1	0.00683981	0.0424145	1.11848
PAQR4	1	0.00316341	0.0252955	1.1128
PAQR6	2	0.000124938	0.00110883	1.14269
PARD6A	1	0.00342574	0.026663	1.14845
PARK2	2	0.00842442	0.0128488	1.18756
PATZ1	1	0.00362126	0.0277837	1.20336
PAX5	1	0.00436732	0.0314575	1.10174
PAX8	1	1.99125e-05	0.000911587	1.80668
PBX1	1	0.00867781	0.0495998	1.12018
PCCA	1	0.00478937	0.0335977	1.12059
PCDH10	2	0.00143999	0.00386196	1.124
PCDH20	1	0.00620089	0.0396287	1.14134
PCDHB10	1	0.00858324	0.0491976	1.10705
PCDHGC3	1	1.72054e-05	0.000827203	1.14818
PCIF1	3	0.000380249	5.85052e-07	1.52766
PCMT1	1	0.00326659	0.0258448	1.10265
PDAP1	1	0.00531991	0.0359844	1.13768
PDCD11	2	1.05066e-06	8.72809e-05	1.41066
PDCD6IP	1	0.00417852	0.0305757	1.10031
PDCL	1	0.00387619	0.0290858	1.13395
PDGFA PDGF1	1	0.00259933	0.0223062	1.17291
PDGFRB	2	2.14227e-10	1.11734e-07	3.26053
PDK3	1	0.00657795	0.0412582	1.21687
PDLIM5	1	0.00266884	0.0226786	1.15625
PEX1	1	0.0024172	0.0212607	1.11219
PEX11B	2	0.000388394	0.0045231	1.15875
PEX2	1	0.000718281	0.00971086	1.10066
PEX6	2	0.00129743	0.000727084	1.44838
PFDN1	1	8.66478e-05	0.00243632	1.15401
PGAM1	1	0.000105922	0.00280011	1.24076
PGAM2	2	0.00101664	0.00567966	1.12582
PGAP2	1	0.0001491	0.0034566	1.17006
PGBD1	1	0.00228068	0.0204312	1.17695
PGLYRP1	1	4.91001e-06	0.000362437	1.20562
PGM1	1	0.000976467	0.0117836	1.22227
PGM2L1	2	0.00123418	0.00389322	1.34113
PGPEP1	1	2.24592e-05	0.000983007	1.52713
PGRMC2	6	0.00840616	2.0193e-07	1.32789
PHF12	1	0.0035172	0.0272216	1.1248
PHF20L1	1	0.00835958	0.0484892	1.12175
PHF3	2	0.00968709	0.0403825	1.10257
PHF5A	1	0.00621377	0.0396742	1.10168
PHKA1	2	0.000963964	0.0104364	1.17992
PIGL	2	6.46967e-08	1.55749e-07	1.5867
PIK3R2	1	0.00754359	0.0452878	1.10636
PIN1	1	0.00112801	0.0129642	1.14454
PIWIL4	1	0.00263402	0.022509	1.2763
PKDREJ	1	0.000240435	0.00471998	1.12213
PKN1	1	5.85575e-08	1.54091e-05	1.18292
PKN2	1	0.00011598	0.00295497	1.14138
PKP2	1	0.000237596	0.00468828	1.26595
PLA2G12A	1	6.86697e-07	9.13065e-05	1.26533
PLEKHB1	1	0.00959715	0.0530436	1.19272
PLEKHG6	1	0.000256999	0.00491362	1.20796
PLEKHM2	2	0.00286391	0.00487649	1.13152
PLP1	1	0.00578774	0.0378497	1.13949
PMEPA1	2	0.00503851	0.00297228	1.26651
PNISR	5	0.00410664	0.00464502	1.16396
PNMAL1	1	0.00232129	0.0206449	1.10426
PNN	2	0.000845083	0.000824104	1.17593
PNPLA8	1	0.00242865	0.0213235	1.1178
POGK	1	0.00232933	0.0206964	1.1118
POLL	2	0.00347829	0.0218373	1.15611
POLM	1	1.28142e-05	0.000677739	1.49877
POLR2G	1	0.0095592	0.0528932	1.1425
POLR3D	1	0.00790461	0.0467229	1.1156
PON1	1	1.48204e-06	0.000165873	4.59609
PON3	2	1.93721e-06	0.00012881	4.94921
POP4	1	0.000887831	0.0110688	1.2266
POU2AF1	1	0.0022385	0.0202269	1.10898
POU2F1	1	0.00105627	0.0124485	1.13842
PPAPDC1A	1	0.00188943	0.0182291	1.1358
PPAPDC1B	1	0.00758319	0.0454306	1.10854
PPARD	3	0.00771171	0.0204746	1.20352
PPIG	5	0.00342646	0.00282991	1.15428
PPM1L	1	0.000533547	0.0079621	1.23302
PPME1	1	0.00959479	0.0530391	1.12632
PPP1CB	2	0.00606948	0.0166238	1.10295
PPP1R13B	1	1.01071e-08	3.95922e-06	1.28812
PPP1R13L	1	0.00129364	0.014159	1.13233
PPP1R27	1	0.00354132	0.0273149	1.21419
PPP1R2P3	2	0.00227587	0.00126096	1.21855
PPP1R3A	1	0.00932409	0.0519341	1.11985
PPP2R5A	1	0.000111987	0.00289865	1.17614
PPP2R5C	1	0.001464	0.0153582	1.10343
PPP2R5D	1	0.000348569	0.0060635	1.11287
PPP3CC	3	0.000571705	0.00240375	1.20584
PPP6R3	1	0.000649211	0.00906791	1.15163
PPRC1	1	0.00541047	0.036293	1.11928
PRADC1	1	3.42631e-05	0.0013109	1.2327
PRC1	1	5.75896e-05	0.00185709	1.21488
PRCC	1	0.00017235	0.00382075	1.1173
PRDM4	3	7.54776e-05	0.000553456	1.28286
PRDX4	5	0.000428819	0.000720371	1.19256
PRHOXNB	1	0.00113171	0.0129825	1.16853
PRIM2	1	0.000306215	0.00554113	1.126
PRIMA1	1	0.000408032	0.00670923	1.13552
PRKAG3	2	0.000725843	0.00295421	1.30753
PRKAR2A	1	0.00161281	0.0163905	1.24645
PRKCB	1	1.92028e-06	0.00019722	1.26243
PRMT3	1	0.00405358	0.0299603	1.16118
PRNP	2	0.00138148	0.0102015	1.16566
PRPF4B	1	0.00857177	0.0491609	1.10351
PRPF6	1	4.81665e-06	0.000360172	1.1861
PRRT4	1	0.00509891	0.0349512	1.10731
PRSS2	1	0.00124359	0.0138214	1.10722
PSAP	1	0.0011827	0.0133104	1.2318
PSCA	1	0.0049366	0.034199	1.14512
PSEN1	2	1.71919e-05	3.77538e-11	1.88807
PSMB6	5	7.54461e-05	7.59194e-05	1.22075
PSMC3IP	1	0.000606714	0.00866749	1.17216
PSMD1	3	0.00187023	0.00065513	1.66024
PSMD13	1	0.00168844	0.0168903	1.21168
PSME1	2	0.00607945	0.0195418	1.166
PSMG4	3	1.75423e-05	0.000383475	1.16891
PSRC1	1	0.00315509	0.0252798	1.12553
PTAR1	1	0.00215264	0.0197717	1.10993
PTCD3	1	0.00183917	0.0178441	1.12222
PTGER1	1	0.00752047	0.0451962	1.10749
PTK7	2	0.000735594	0.009061	1.13253
PTPN11	1	0.000541101	0.00804989	1.13317
PTPN9	1	0.00114818	0.0130753	1.23866
PTRF	1	4.18001e-05	0.00149941	1.15438
PUF60	1	0.000373533	0.00634619	1.11996
PUM1	1	0.00361046	0.0277425	1.25612
PWWP2A	1	0.00152046	0.0157634	1.16677
PXDN	1	0.000357411	0.0061762	1.14301
PYGM	1	0.0052781	0.0358326	1.11821
PYGO1	1	0.00479876	0.0336314	1.13342
QDPR	2	0.00589547	0.0141109	1.2134
R3HDM1	1	0.00153662	0.015888	1.13635
R3HDM4	1	0.00198263	0.0187929	1.12718
RAB11A	1	0.000832676	0.0106491	1.1721
RAB12	1	0.00592065	0.0383929	1.11633
RAB1B	1	0.000646843	0.009061	1.11365
RAB35	1	1.66553e-06	0.000179419	1.59696
RAB3A	1	0.000956325	0.011653	1.1648
RAB3GAP2	1	0.00074976	0.00998648	1.21457
RABGGTA	2	0.000299015	0.0044418	1.19392
RAD21	1	0.00178342	0.0174882	1.1409
RALGAPB	1	0.00302377	0.0246362	1.1124
RALY	1	0.000679888	0.0093711	1.13362
RANBP9	1	0.00402854	0.029861	1.10168
RASA4/RASA4B	1	0.000893058	0.0111219	1.22089
RASGRP3	1	0.00938561	0.0521503	1.10793
RASSF2	1	0.00027523	0.00514798	1.13731
RASSF5	2	0.00179691	0.0165623	1.10409
RBBP6	1	0.00036801	0.00628955	1.13916
RBBP8	1	0.00119094	0.0133766	1.14583
RBFOX1	2	0.0026444	0.0130898	1.12048
RBL2	1	0.000278745	0.00519963	1.11612
RBM33	1	0.00925291	0.0517382	1.11309
RBM34	1	0.00802152	0.0472002	1.10003
RBM4B	3	0.00775239	0.00240927	1.17915
RBM5	3	0.00862389	0.0353628	1.15765
RBM8A	1	8.8435e-05	0.00246818	1.23389
RBP3	1	0.00167836	0.0168456	1.11982
RBP4	1	0.00028452	0.00527962	1.12799
RC3H1	1	0.00987102	0.0539176	1.13238
RCSD1	1	0.00274436	0.0230862	1.1008
RDH16	1	0.00023099	0.00462533	1.29386
RFC3	2	0.00244691	0.00192644	1.39294
RFTN2	1	0.000494858	0.00761211	1.27617
RFWD2	1	0.0062113	0.0396658	1.10868
RFX6	1	8.3492e-06	0.00049881	1.20389
RGL2	2	9.86723e-05	0.000194378	1.48071
RGN	1	0.00159025	0.0162475	1.12137
RGP1	1	0.00895779	0.0505307	1.10728
[truncated: 502 more rows]
