# Supplementary material for: A transcriptome multi-tissue analysis identifies biological pathways and genes associated with variations in feed efficiency of growing pigs
Source: BMC Genomics. 2017 Mar 21;18:244. doi: 10.1186/s12864-017-3639-0 (PMC5361837; doi:10.1186/s12864-017-3639-0)
Supplement: Supplementary file 4 — Differentially expressed genes shared by muscle, liver and two adipose tissues between pigs from the low or high RFI lines. (XLSX 31 kb) [file 12864_2017_3639_MOESM4_ESM.xlsx]

## Sheet: Feuil1
Additional file 4. Differentially expressed genes shared by muscle, liver and two adipose tissues between pigs from the low or high RFI lines
Genes are listed by their official gene symbol. Fold-change (FC) in expression levels (low to high lines) and P-value are indicated.
Gene Symbol	Tissues
	Muscle		Liver		PRAT		SCAT
	P-val	FC	P-val	FC	P-val	FC	P-val	FC
ACOT4	0.00342242	1.22783	7.34131e-05	1.56528	1.34872e-05	1.74848	1.93138e-05	1.59798
ADAM17	6.80848e-06	0.832556	0.0067945	0.882608	0.00132971	1.20115	0.0069176	1.21612
ADAM9	2.73839e-05	1.34341	1.60313e-05	1.23232	2.43249e-06	1.28546	1.46168e-05	1.33456
ALKBH3	2.0509e-07	1.3165	0.000242133	1.18029	0.000461371	1.18224	0.00413295	1.17642
AMOTL1	0.00498501	1.25527	0.000305582	1.25978	3.80815e-05	1.41075	0.00938968	1.23122
ARHGEF7	0.00325252	0.88781	0.000483915	0.81492	0.00506715	0.838212	0.00658245	0.902233
BLCAP	4.69652e-08	0.679401	7.47187e-06	0.749251	0.00440034	0.850926	0.00129643	0.69458
BST1	0.00982006	0.867426	3.10387e-05	0.680009	0.00816148	0.792015	0.0093071	0.80949
C11orf1	0.00141868	1.45686	3.48174e-05	1.41688	4.7867e-06	1.35997	0.000442215	1.33756
C17orf65	0.00590844	0.87609	0.0015928	1.22138	0.00533134	0.903879	0.00606444	0.897336
C19orf42	0.000100525	1.52779	9.99551e-05	1.50701	6.00761e-06	1.72596	8.14705e-05	1.70826
C1orf55	0.00111391	0.893695	4.2168e-06	0.80618	3.74415e-06	0.840311	0.00606444	0.897336
C6orf106	0.000361897	1.40577	0.000203357	1.36258	3.55825e-05	1.42217	0.000462817	1.31054
C8orf37	0.00855069	1.56275	0.00138959	2.83779	9.33031e-06	4.08403	0.0020822	3.0028
CAPNS1	6.11034e-05	0.715715	2.61996e-05	0.600815	1.93654e-07	0.571127	0.00594672	0.641611
CCDC43	0.000374497	1.13386	0.00112519	1.19422	0.000450231	1.2022	0.00447357	1.21519
CCDC47	0.000301004	1.1722	0.00165121	1.17141	0.00012026	1.25018	3.77611e-05	1.23929
CCHCR1	6.14966e-05	1.18179	6.14966e-05	1.18179	0.0019469	1.18731	0.00226512	1.2092
CD40	0.000131873	0.797068	0.00566473	0.841156	0.00378685	0.875127	0.00477583	0.821061
CDH23	0.000396229	0.788578	0.000513245	0.764884	0.000108129	0.744281	0.00282513	0.824943
CDK5	0.00398704	1.15468	0.00281375	1.17004	0.00301109	1.13618	0.000259447	1.18169
CLN3	0.00082872	1.17632	0.000187877	1.14124	0.00333975	1.16629	7.76656e-05	1.21661
COL4A3BP	5.92759e-05	1.62846	0.000641478	1.63677	1.77018e-05	1.46214	0.00140943	1.33197
COQ3	0.000579931	1.16583	0.000134544	1.24643	9.37629e-05	1.25833	0.00216432	1.19346
CPSF3	0.00600137	1.69335	0.000184515	1.39495	0.000184515	1.39495	0.00108811	1.44084
CROT	0.00213969	1.22429	0.00215727	1.40122	0.00215727	1.40122	0.00807755	1.29319
CTSC	0.000136689	0.748247	0.00220273	0.83641	0.00193741	0.798161	0.00495102	0.827025
CWC15	7.01299e-05	0.775934	0.000178348	0.824788	0.00217588	0.817403	0.0082362	0.855591
CYBASC3	5.74661e-09	0.676174	0.00256129	0.868998	1.98278e-07	0.687467	0.000697263	0.750846
DESI1	0.00144393	1.17997	0.00146082	1.23288	7.75071e-06	1.18674	0.00722344	1.15806
DHRS1	6.72857e-07	1.42179	0.000463217	1.21502	6.83593e-05	1.18551	0.00285097	1.16896
DHX16	1.39139e-05	1.31002	0.00264159	1.19078	0.000114466	1.14129	0.00971485	1.11646
DIAPH3	0.000453961	0.784876	2.58222e-05	0.613231	4.42787e-05	0.713052	0.000195363	0.723943
DST	0.00571953	1.22866	0.00745873	1.20624	0.00509622	1.14598	4.98542e-05	0.810557
DZIP1	0.00282389	1.2408	0.0044337	0.851298	0.00469358	0.865546	0.00511395	0.879734
EMC9	0.00130751	0.807903	4.88719e-05	0.77396	0.000679396	0.800774	0.000556025	0.81187
FAM204A	0.00429545	0.871703	0.00132084	0.798695	0.00692592	0.825922	0.00928671	0.862032
GPATCH1	0.000154824	1.28877	0.00211537	1.23772	0.00105738	1.31682	0.000424384	1.29788
GPR125	7.70596e-06	1.26424	0.00129929	1.32707	2.72072e-06	1.32395	2.8136e-05	1.33843
GPX3	0.000231413	0.808897	3.70831e-05	0.615807	0.000752315	0.769774	0.00742129	0.687625
H2AFZ	5.51055e-05	1.17055	0.000120952	1.23604	0.00154269	1.12826	0.00232612	1.14931
H2-Q4	4.30449e-08	0.565685	5.0545e-05	0.557255	6.64032e-06	0.622901	0.00122522	0.680831
HEATR4	1.42257e-08	1.55395	1.76044e-08	1.49011	1.17766e-08	1.45467	8.46332e-07	1.38902
HELQ	4.04871e-07	0.757848	4.08624e-08	0.775056	2.10678e-06	0.736768	4.95317e-05	0.779034
HIST1H2BD	0.00342169	1.28257	0.0030697	1.45346	0.00761072	1.36694	0.00540568	1.34609
HLA-A	7.06452e-05	0.725014	0.00303047	0.69873	0.0019711	0.807881	0.00747346	0.782132
HLA-B	2.75765e-07	0.474255	4.17161e-05	0.485363	9.072e-06	0.633555	0.000310813	0.670191
HLA-C	3.05117e-06	0.560114	0.000250881	0.579419	0.000173446	0.704677	0.00878761	0.741058
HLA-H	3.50672e-06	0.59429	0.000300473	0.615928	4.40036e-05	0.713392	0.00398761	0.756982
HMG20A	0.00209172	0.793258	2.37479e-06	0.578054	1.29327e-06	0.53537	0.000149577	0.559661
HSDL2	0.00372759	0.856114	0.009982	1.27174	0.00587289	1.24895	0.000498553	1.44721
HSPE1	5.97806e-05	0.707392	5.91542e-06	0.64376	0.000133262	0.618703	0.00271869	0.696454
INO80C	1.90167e-06	1.26063	0.000180641	1.19835	9.3981e-05	1.16049	0.00191427	1.12528
IPP	0.00492299	1.10352	4.81856e-09	1.32219	8.03196e-06	1.18007	0.00378847	1.11449
JAK2	8.84972e-05	1.20995	0.000411971	1.23899	0.000620847	1.17214	0.00424772	1.1484
KHDRBS3	0.000618753	0.802236	0.00444341	1.1384	0.00489314	0.791483	0.000474376	0.759106
KIAA1217	0.000448813	0.807223	1.39652e-05	0.797634	0.00445366	0.824764	0.00504213	0.819518
L3MBTL2	1.03577e-05	1.34645	6.33117e-05	1.53543	0.000895329	1.2163	0.000944775	1.2022
LGALS3	9.64345e-05	0.808395	0.00446929	1.62563	0.000617699	0.78209	0.00405546	0.794196
LGALS8	0.000865371	0.853213	0.000726524	0.853157	0.00759441	1.12548	0.0082432	1.15559
LIX1L	0.00220873	1.17526	0.00777941	1.12018	0.00111369	1.14578	0.00581367	1.15069
LRCH1	0.00688382	0.883463	7.18361e-05	0.725257	3.09599e-07	0.801407	0.00110348	0.849839
LZTFL1	1.71691e-10	0.554423	4.264e-10	0.507735	1.43547e-08	0.566357	3.42888e-05	0.643674
MERTK	2.7091e-05	0.66595	0.00603768	0.909049	0.00499607	0.871445	0.00917302	0.750893
METTL21A	0.000956107	1.15418	0.0012415	1.24532	4.72806e-05	1.20885	0.00615368	1.15884
MLLT3	0.00739295	0.874315	0.00206613	0.868042	0.00265135	0.871811	0.00617451	0.887692
MLLT4	0.00140502	1.15509	0.00464702	1.16483	0.00834291	1.13007	0.00754214	1.17652
MLX	0.000200844	0.802373	5.10546e-05	0.729238	4.44723e-08	0.680316	0.000483012	0.758389
MRPL17	9.55621e-05	1.14462	0.00654433	1.15523	0.0012311	1.14939	0.00388492	1.1209
MRPL9	2.50147e-09	1.37273	4.33123e-05	1.20924	2.25812e-06	1.2256	3.08488e-05	1.20431
MTERFD1	0.000109282	0.822653	8.63415e-06	0.794824	3.72771e-06	0.798756	0.00991278	0.859653
MTHFS	5.61237e-08	1.41782	2.98404e-05	1.17957	0.000142619	1.20979	0.00182113	1.21553
MUTYH	1.13306e-05	0.812689	2.23779e-07	0.769881	2.54478e-07	0.778245	0.000348332	0.803698
MYL6	0.000432768	0.873872	0.00219943	0.757739	0.00182525	0.825699	0.000150871	0.791108
N4BP2	4.66568e-06	0.589741	1.29085e-05	0.521465	3.0911e-07	0.514241	1.295e-05	0.550737
NDUFB9	0.00633808	1.778	0.000676133	0.828327	9.65616e-05	0.710112	0.000592754	0.746927
NEURL2	5.7459e-06	1.27444	0.000296506	1.10103	0.00573389	1.22144	0.00012957	1.27306
NKIRAS1	0.000182824	3.31394	2.16153e-05	3.59409	0.000327843	3.24521	0.000208124	3.20403
NMI	2.92871e-08	0.352419	2.41468e-08	0.393069	8.79917e-08	0.307718	0.00230371	0.504849
NTN1	6.70589e-07	0.701832	3.49013e-05	0.643174	7.99167e-07	0.51487	0.00063418	0.632221
NUP43	3.47111e-07	1.3444	4.34082e-06	1.39593	8.18342e-06	1.62608	0.000262495	1.53309
OAZ3	6.6797e-05	0.810866	5.88065e-06	0.642229	9.47217e-06	0.545515	1.31565e-05	0.607014
OPTN	0.00311642	0.894212	6.71568e-05	0.720273	7.54641e-05	1.51424	0.00460097	1.20564
ORAOV1	1.62484e-05	0.737571	1.16073e-06	0.638325	5.83248e-05	0.691692	0.000992082	0.749022
ORC4	1.11564e-08	0.815828	4.92277e-05	1.14456	0.0066905	1.12438	0.00130761	0.885337
PCIF1	0.000380249	1.52766	2.37748e-09	1.47198	4.32079e-05	1.29358	0.00526045	1.33388
PDCD11	1.05066e-06	1.41066	3.3901e-05	1.30701	0.000944197	1.17586	0.00162443	1.17852
PDCD4	0.000644644	0.808594	3.27278e-05	0.810103	0.00126565	0.861124	0.00519946	0.836245
PDK1	0.000501508	0.797102	0.000180561	0.834486	0.000711003	1.42251	0.00536858	1.2244
PEX6	0.00129743	1.44838	0.00820945	1.25136	0.000896704	1.29895	0.00190396	1.22479
PGPEP1	2.24592e-05	1.52713	9.09935e-06	1.50015	3.37032e-06	1.49003	3.37032e-06	1.49003
PGRMC2	0.00840616	1.32789	0.00290922	1.28264	0.00966944	1.1653	0.00966944	1.1653
PHYH	9.05867e-07	0.720678	0.00474978	0.80371	1.26057e-08	1.92928	0.000230276	1.32064
PIGL	6.46967e-08	1.5867	0.00543268	1.70255	2.67181e-07	1.36118	0.000617439	1.23991
PIKFYVE	6.62432e-08	0.712496	0.00538221	0.896243	3.70903e-08	0.719375	0.000424807	0.791719
PLA2G12A	6.86697e-07	1.26533	0.00876761	1.22527	2.08237e-07	1.37393	3.81143e-05	1.33453
POLR3D	0.00790461	1.1156	0.000580451	1.20609	0.000758508	1.15831	0.00401246	1.20436
POLR3H	0.00531369	0.871298	0.0009258	0.78208	0.0009258	0.78208	0.00282804	0.763972
PON1	1.48204e-06	4.59609	6.89137e-07	5.711	9.81299e-07	2.3998	7.20546e-07	2.34224
PON3	1.93721e-06	4.94921	7.94833e-07	5.66272	1.60194e-06	2.44809	7.37152e-07	2.41903
PRKRIR	0.00073499	0.589188	9.57323e-05	0.532924	3.93596e-05	0.558891	0.00145656	0.585316
PSAP	0.0011827	1.2318	0.00023821	1.20632	0.00328082	1.17547	0.00672098	1.12047
PSEN1	1.71919e-05	1.88807	7.24374e-14	2.25206	4.18248e-13	2.15752	2.22154e-07	1.81891
PSMA3	5.75677e-05	0.770092	3.25075e-06	0.774365	1.77934e-06	0.766438	1.75184e-06	0.76547
PSMD1	0.00187023	1.66024	0.000322387	1.82608	0.0066017	1.77431	0.00119045	1.74644
PTGR1	0.0011732	0.702566	0.00419992	0.76486	1.17598e-05	1.72959	0.000787596	1.38007
RAB35	1.66553e-06	1.59696	2.02217e-08	1.58635	5.60501e-06	1.52603	0.00190907	1.39783
RAP1A	0.00385438	0.882359	0.00128384	0.908718	5.75676e-05	0.900451	0.00868345	0.889913
RDX	2.69605e-06	0.830784	9.39809e-05	0.844877	1.8749e-06	0.803262	0.000725475	0.878762
RGL2	9.86723e-05	1.48071	0.00289247	1.27767	0.000180032	1.47488	0.000829305	1.36516
RNASET2	1.49261e-05	0.760025	0.000843096	0.825579	0.00570392	0.833189	0.00929519	0.858381
RPL14	0.00125898	1.51684	3.02037e-06	1.39297	3.23495e-07	1.37374	0.000619018	1.31153
RPL35	2.1614e-05	1.65953	3.20677e-05	1.59563	2.5025e-05	1.57133	0.000321771	1.51152
RPL6	0.0007634	1.62228	8.46676e-05	1.48262	0.000125699	1.51542	0.00711528	1.24884
RPP38	2.52696e-05	1.26173	1.52347e-05	1.27957	9.11171e-06	1.22778	0.00110336	1.14756
RPS18	7.09462e-05	1.3699	2.41584e-06	1.43309	2.23083e-06	1.40759	2.37373e-06	1.40329
SFXN4	0.00918686	1.15661	0.000359973	0.803629	0.0018759	0.839716	0.0043008	0.847774
SGMS1	0.000235923	1.33025	0.00854808	0.845326	0.00209097	0.824836	0.00652661	1.20061
SLC35B2	0.000312998	1.15902	0.000315947	1.16778	0.00293054	1.12941	0.00205483	1.13623
SLC5A10	4.34529e-06	1.22266	0.00695553	1.26282	0.000527416	1.16612	0.0049677	1.17501
SLCO2B1	6.42903e-07	0.688277	0.00141944	0.832111	0.00125506	0.805775	0.000219753	0.740208
SMYD3	0.00217539	0.896448	0.000526181	0.857763	0.00142765	0.872813	0.00745589	0.849995
SOD2	0.00336546	0.871232	0.000527121	0.759168	0.00548801	1.53158	0.00875528	1.25399
STAM	0.00298896	0.899919	0.000616978	1.16527	9.04239e-07	1.3114	4.30048e-05	1.21537
STAM2	2.4334e-07	0.763467	0.00581034	0.871367	0.00107024	0.887102	3.08932e-05	0.873226
TACC1	0.00166376	0.858317	0.000428533	0.82524	0.000617901	0.850118	0.00021707	0.878593
TFB1M	0.000153473	1.20158	4.35619e-05	1.39871	5.3347e-05	1.23344	0.00021341	1.21394
TMEM181	1.32044e-06	1.64056	1.33777e-06	1.79229	2.10536e-07	1.53594	5.82046e-07	1.49823
TMEM189	0.000507356	1.19897	0.000477144	1.18224	0.0015518	1.14286	4.24189e-06	1.31763
TMEM57	4.71422e-05	1.22392	0.0056413	1.17025	0.00287287	1.34984	0.00698621	1.24999
TOMM5	6.40531e-05	1.31756	2.32138e-06	1.35354	0.000173022	1.40669	0.000267513	1.34494
TRAF6	0.00892133	2.04388	7.25949e-06	1.89015	0.00019861	1.84136	4.79236e-05	1.84579
TRAP1	0.000379448	1.49046	0.00080415	1.40237	0.00751752	1.47434	0.00884471	1.43332
TRIM26	0.00252378	1.16753	0.000942179	1.26618	0.000682448	1.17603	0.00189578	1.16477
TRIO	0.00272178	0.850675	0.00161102	0.687523	0.00161102	0.687523	0.000866163	0.763756
UBE2V1	0.000157235	1.19573	0.00533535	1.14314	0.00017343	1.11662	0.00188364	1.27034
UQCRB	1.76443e-07	0.708512	3.17475e-10	0.643516	1.30089e-07	0.663872	0.000192156	0.713913
USP30	6.23277e-06	1.16889	0.00457623	1.31183	0.00175858	1.15124	0.00563186	1.13211
USP33	0.000795828	1.26001	2.03378e-06	1.32774	3.63756e-08	1.36592	0.000184244	1.26567
XCL1	0.00263938	1.32141	0.00235361	1.20733	0.00143827	1.40558	0.000896928	1.4132
YME1L1	0.0056431	0.892818	4.54298e-06	0.841847	4.722e-05	0.858894	0.00443058	0.901042
YWHAG	0.00491853	1.10356	0.000808122	0.639238	0.00325153	0.636414	0.00104861	0.64673
YWHAZ	0.000975426	1.33283	0.00373983	1.29836	8.73313e-07	1.59873	0.000943939	1.1847
ZAK	0.000271843	1.17884	0.00269715	0.878828	2.30335e-08	0.748023	7.29389e-06	0.78908
ZNF174	1.90397e-08	1.31978	0.00236014	1.34457	0.000581785	1.33369	0.00012589	1.34948
ZNF33B	0.00139495	1.27675	0.000191986	1.32476	0.00755773	1.19085	0.000359165	1.2616
ZNF410	0.00571444	1.21343	0.00629273	1.2483	0.00117665	1.28037	0.00277557	1.22993
FC: fold-change between low to high RFI pigs
P-val: P value for the effect of RFI line
